# Supplementary material for: Bis{μ-4-chloro-N′-[(E)-1-(5-chloro-2-oxidophen­yl)ethyl­idene]benzohydrazidato}bis­[pyridine­copper(II)]
Source: Acta Crystallogr Sect E Struct Rep Online. 2011 Nov 30;67(Pt 12):m1886. doi: 10.1107/S1600536811050720 (PMC3238770; doi:10.1107/S1600536811050720)
Supplement: Supplementary file 1 [file e-67-m1886-sup1.cif]

##############################################################################
#                                                                            #
# This CIF contains the data in a paper accepted for publication in          #
# Acta Crystallographica Section E. It conforms to the requirements of       #
# Notes for Authors for Acta Crystallographica Section E, and has been       #
# peer reviewed under the auspices of the IUCr Commission on Journals.       #
#                                                                            #
# Full details of the Crystallographic Information File format               #
# are given in the paper "The Crystallographic Information File (CIF):       #
# a New Standard Archive File for Crystallography" by S. R. Hall, F. H.      #
# Allen and I. D. Brown [Acta Cryst. (1991), A47, 655-685].                  #
#                                                                            #
# The current version of the core CIF dictionary is obtainable from          #
# ftp://ftp.iucr.org/pub/cif_core.dic.                                       #
#                                                                            #
# Software is freely available for graphical display of the structure(s)     #
# in this CIF. For information consult the CIF software page                 #
# http://www.iucr.org/resources/cif/software.                                #
#                                                                            #
# This file may be used for bona fide research purposes within the           #
# scientific community so long as proper attribution is given to the journal # 
# article from which it was obtained.                                        #
#                                                                            #
##############################################################################
data_global
_audit_creation_method     SHELXL-97
_journal_date_recd_electronic     2011-11-20
_journal_date_accepted     2011-11-25
_journal_name_full     'Acta Crystallographica, Section E'
_journal_year     2011
_journal_volume     67
_journal_issue     12
_journal_page_first     m1886
_journal_page_last     m1886
_journal_paper_category     QM
_journal_paper_doi     10.1107/S1600536811050720
_journal_coeditor_code     BT5720
_publ_contact_author_name     'Mr. Jian-Guo Chang'
_publ_contact_author_address
; Department of Material Science and Chemical Engineering
  Taishan University,
  271021 Taian,Shandong,
  People's Republic of China
;
_publ_contact_author_email     tsucjg@163.com
_publ_contact_author_fax     '+86 538 6715156'
_publ_contact_author_phone     '+86 538 6715156'
_publ_section_title
;\
Bis{\m-4-chloro-<i>N</i>'-[(<i>E</i>)-1-(5-chloro-2-\
oxidophenyl)ethylidene]benzohydrazidato}bis[pyridinecopper(II)]
;
loop_
    _publ_author_name
    _publ_author_footnote
    _publ_author_address
    'Jian-Guo Chang' .
; Department of Materials Science and Chemical Engineering
  Taishan University,
  271021 Taian
  Shandong,
  People's Republic of China
;
data_I
_chemical_name_systematic
;
Bis{\m-4-chloro-<i>N</i>'-[(<i>E</i>)-1-(5-chloro-2-
oxidophenyl)ethylidene]benzohydrazidato}bis[pyridinecopper(II)]
;
_chemical_name_common     ?
_chemical_formula_moiety     'C40 H30 Cl4 Cu2 N6 O4'
_chemical_formula_sum     'C40 H30 Cl4 Cu2 N6 O4'
_chemical_formula_structural     ?
_chemical_formula_analytical     ?
_chemical_formula_iupac     '[Cu2 (C15 H10 Cl2 N2 O2)2 (C5 H5 N)2]'
_chemical_formula_weight     927.58
_chemical_melting_point     ?
_symmetry_cell_setting     monoclinic
_symmetry_space_group_name_H-M     'P 21/c'
_symmetry_space_group_name_Hall     '-P 2ybc'
loop_
    _symmetry_equiv_pos_as_xyz
    'x, y, z'
    '-x, y+1/2, -z+1/2'
    '-x, -y, -z'
    'x, -y-1/2, z-1/2'
_cell_length_a     11.913(2)
_cell_length_b     8.0783(16)
_cell_length_c     19.997(4)
_cell_angle_alpha     90.00
_cell_angle_beta     95.66(3)
_cell_angle_gamma     90.00
_cell_volume     1915.1(7)
_cell_formula_units_Z     2
_cell_measurement_reflns_used     4831
_cell_measurement_theta_min     2.54
_cell_measurement_theta_max     27.92
_cell_measurement_temperature     298(2)
_exptl_crystal_description     block
_exptl_crystal_colour     blue
_exptl_crystal_size_max     0.28
_exptl_crystal_size_mid     0.25
_exptl_crystal_size_min     0.18
_exptl_crystal_density_diffrn     1.609
_exptl_crystal_density_meas     ?
_exptl_crystal_density_method     'not measured'
_exptl_crystal_F_000     940
_exptl_absorpt_coefficient_mu     1.441
_exptl_absorpt_correction_type     multi-scan
_exptl_absorpt_process_details     '(SADABS; Sheldrick, 2003)'
_exptl_absorpt_correction_T_min     0.6884
_exptl_absorpt_correction_T_max     0.7815
_exptl_special_details     ?
_diffrn_ambient_temperature     298(2)
_diffrn_radiation_type     MoK\a
_diffrn_radiation_wavelength     0.71073
_diffrn_radiation_source     'fine-focus sealed tube'
_diffrn_radiation_monochromator     graphite
_diffrn_measurement_device_type     'Bruker APEXII CCD area-detector'
_diffrn_measurement_method     '\f and \w scans'
_diffrn_detector_area_resol_mean     ?
_diffrn_reflns_number     9685
_diffrn_reflns_av_R_equivalents     0.0226
_diffrn_reflns_av_sigmaI/netI     0.0240
_diffrn_reflns_theta_min     2.05
_diffrn_reflns_theta_max     25.09
_diffrn_reflns_theta_full     25.09
_diffrn_measured_fraction_theta_max     0.999
_diffrn_measured_fraction_theta_full     0.999
_diffrn_reflns_limit_h_min     -13
_diffrn_reflns_limit_h_max     14
_diffrn_reflns_limit_k_min     -9
_diffrn_reflns_limit_k_max     9
_diffrn_reflns_limit_l_min     -22
_diffrn_reflns_limit_l_max     23
_diffrn_standards_number     0
_diffrn_standards_interval_count     .
_diffrn_standards_interval_time     .
_diffrn_standards_decay_%     ?
_refine_special_details
;
Refinement of <i>F</i>^2^ against ALL reflections. The weighted <i>R</i>-factor
<i>wR</i> and goodness of fit <i>S</i> are based on <i>F</i>^2^, conventional
<i>R</i>-factors <i>R</i> are based on <i>F</i>, with <i>F</i> set to zero for
negative <i>F</i>^2^. The threshold expression of <i>F</i>^2^ >
\s(<i>F</i>^2^) is used only for calculating <i>R</i>-factors(gt) <i>etc</i>.
and is not relevant to the choice of reflections for refinement.
<i>R</i>-factors based on <i>F</i>^2^ are statistically about twice as large
as those based on <i>F</i>, and <i>R</i>- factors based on ALL data will be
even larger.
;
_reflns_number_total     3411
_reflns_number_gt     2976
_reflns_threshold_expression     I>2\s(I)
_refine_ls_structure_factor_coef     Fsqd
_refine_ls_matrix_type     full
_refine_ls_R_factor_all     0.0314
_refine_ls_R_factor_gt     0.0260
_refine_ls_wR_factor_gt     0.0618
_refine_ls_wR_factor_ref     0.0644
_refine_ls_goodness_of_fit_ref     1.015
_refine_ls_restrained_S_all     1.015
_refine_ls_number_reflns     3411
_refine_ls_number_parameters     255
_refine_ls_number_restraints     0
_refine_ls_hydrogen_treatment     constr
_refine_ls_weighting_scheme     calc
_refine_ls_weighting_details
         'calc w=1/[\s^2^(Fo^2^)+(0.0242P)^2^+1.1862P] where P=(Fo^2^+2Fc^2^)/3'
_atom_sites_solution_hydrogens     geom
_atom_sites_solution_primary     direct
_atom_sites_solution_secondary     difmap
_refine_ls_shift/su_max     0.000
_refine_ls_shift/su_mean     0.000
_refine_diff_density_max     0.221
_refine_diff_density_min     -0.228
_refine_ls_extinction_method     'SHELXL97 (Sheldrick, 2008)'
_refine_ls_extinction_coef     0.0011(3)
_refine_ls_extinction_expression
                                  'Fc^*^=kFc[1+0.001xFc^2^\l^3^/sin(2\q)]^-1/4^'
loop_
    _atom_type_symbol
    _atom_type_description
    _atom_type_scat_dispersion_real
    _atom_type_scat_dispersion_imag
    _atom_type_scat_source
    'C' 'C' 0.0033 0.0016
                         'International Tables Vol C Tables 4.2.6.8 and 6.1.1.4'
    'H' 'H' 0.0000 0.0000
                         'International Tables Vol C Tables 4.2.6.8 and 6.1.1.4'
    'N' 'N' 0.0061 0.0033
                         'International Tables Vol C Tables 4.2.6.8 and 6.1.1.4'
    'O' 'O' 0.0106 0.0060
                         'International Tables Vol C Tables 4.2.6.8 and 6.1.1.4'
    'Cl' 'Cl' 0.1484 0.1585
                         'International Tables Vol C Tables 4.2.6.8 and 6.1.1.4'
    'Cu' 'Cu' 0.3201 1.2651
                         'International Tables Vol C Tables 4.2.6.8 and 6.1.1.4'
_computing_data_collection     'APEX2 (Bruker, 2005)'
_computing_cell_refinement     'SAINT (Bruker, 2005)'
_computing_data_reduction     'SAINT (Bruker, 2005)'
_computing_structure_solution     'SHELXS97 (Sheldrick, 2008)'
_computing_structure_refinement     'SHELXL97 (Sheldrick, 2008)'
_computing_molecular_graphics     'SHELXTL (Sheldrick, 2008)'
_computing_publication_material     'SHELXTL (Sheldrick, 2008)'
loop_
    _atom_site_type_symbol
    _atom_site_label
    _atom_site_fract_x
    _atom_site_fract_y
    _atom_site_fract_z
    _atom_site_U_iso_or_equiv
    _atom_site_adp_type
    _atom_site_calc_flag
    _atom_site_refinement_flags
    _atom_site_occupancy
    _atom_site_symmetry_multiplicity
    _atom_site_disorder_assembly
    _atom_site_disorder_group
    Cu Cu1 0.09353(2) 0.14880(3) 0.017875(12) 0.03476(10) Uani d . 1 1 . .
    Cl Cl1 0.49728(6) 0.08946(11) 0.39268(3) 0.0677(2) Uani d . 1 1 . .
    Cl Cl2 0.23787(6) -0.18478(10) -0.29800(3) 0.0638(2) Uani d . 1 1 . .
    C C1 0.19626(16) -0.0360(3) -0.10969(10) 0.0334(4) Uani d . 1 1 . .
    C C2 0.24154(18) -0.0995(3) -0.16734(10) 0.0389(5) Uani d . 1 1 . .
    H H2 0.3158 -0.1368 -0.1638 0.047 Uiso calc R 1 1 . .
    C C13 0.43005(18) 0.0975(3) 0.31108(10) 0.0425(5) Uani d . 1 1 . .
    C C6 0.08344(17) 0.0220(3) -0.11671(10) 0.0349(5) Uani d . 1 1 . .
    C C9 0.26194(17) 0.1119(3) 0.11379(10) 0.0355(5) Uani d . 1 1 . .
    C C10 0.32367(17) 0.1101(3) 0.18203(10) 0.0350(5) Uani d . 1 1 . .
    C C7 0.26861(16) -0.0379(3) -0.04553(10) 0.0340(4) Uani d . 1 1 . .
    C C3 0.17827(19) -0.1071(3) -0.22803(10) 0.0425(5) Uani d . 1 1 . .
    C C14 0.47580(18) 0.0123(3) 0.26053(11) 0.0496(6) Uani d . 1 1 . .
    H H14 0.5416 -0.0489 0.2696 0.060 Uiso calc R 1 1 . .
    C C12 0.33351(19) 0.1898(3) 0.29860(11) 0.0439(5) Uani d . 1 1 . .
    H H12 0.3045 0.2480 0.3331 0.053 Uiso calc R 1 1 . .
    C C16 -0.04746(19) 0.3803(3) 0.08770(11) 0.0442(5) Uani d . 1 1 . .
    H H16 0.0054 0.3580 0.1239 0.053 Uiso calc R 1 1 . .
    C C11 0.27997(18) 0.1952(3) 0.23412(11) 0.0410(5) Uani d . 1 1 . .
    H H11 0.2140 0.2564 0.2254 0.049 Uiso calc R 1 1 . .
    C C15 0.42230(18) 0.0195(3) 0.19631(11) 0.0457(6) Uani d . 1 1 . .
    H H15 0.4527 -0.0373 0.1619 0.055 Uiso calc R 1 1 . .
    C C5 0.02189(19) 0.0115(3) -0.18052(11) 0.0447(5) Uani d . 1 1 . .
    H H5 -0.0523 0.0491 -0.1857 0.054 Uiso calc R 1 1 . .
    C C17 -0.1338(2) 0.4880(3) 0.09677(13) 0.0531(6) Uani d . 1 1 . .
    H H17 -0.1394 0.5365 0.1385 0.064 Uiso calc R 1 1 . .
    C C4 0.0679(2) -0.0524(3) -0.23534(11) 0.0472(6) Uani d . 1 1 . .
    H H4 0.0254 -0.0587 -0.2768 0.057 Uiso calc R 1 1 . .
    C C8 0.38055(18) -0.1255(3) -0.04096(11) 0.0470(6) Uani d . 1 1 . .
    H H8A 0.4069 -0.1434 0.0054 0.071 Uiso calc R 1 1 . .
    H H8B 0.4341 -0.0589 -0.0617 0.071 Uiso calc R 1 1 . .
    H H8C 0.3720 -0.2301 -0.0637 0.071 Uiso calc R 1 1 . .
    C C19 -0.20175(18) 0.4478(3) -0.01709(12) 0.0477(6) Uani d . 1 1 . .
    H H19 -0.2536 0.4692 -0.0540 0.057 Uiso calc R 1 1 . .
    C C18 -0.21219(19) 0.5235(3) 0.04330(13) 0.0515(6) Uani d . 1 1 . .
    H H18 -0.2709 0.5971 0.0481 0.062 Uiso calc R 1 1 . .
    C C20 -0.11366(17) 0.3397(3) -0.02264(11) 0.0401(5) Uani d . 1 1 . .
    H H20 -0.1077 0.2882 -0.0637 0.048 Uiso calc R 1 1 . .
    O O2 0.02859(12) 0.07997(19) -0.06722(7) 0.0410(4) Uani d . 1 1 . .
    O O1 0.16834(12) 0.19404(19) 0.10550(7) 0.0408(4) Uani d . 1 1 . .
    N N2 0.23464(13) 0.0347(2) 0.00719(8) 0.0347(4) Uani d . 1 1 . .
    N N1 0.30604(14) 0.0264(2) 0.06694(8) 0.0389(4) Uani d . 1 1 . .
    N N3 -0.03615(14) 0.3059(2) 0.02877(8) 0.0346(4) Uani d . 1 1 . .
loop_
    _atom_site_aniso_label
    _atom_site_aniso_U_11
    _atom_site_aniso_U_22
    _atom_site_aniso_U_33
    _atom_site_aniso_U_12
    _atom_site_aniso_U_13
    _atom_site_aniso_U_23
    Cu1 0.03293(15) 0.03761(16) 0.03257(15) 0.00326(11) -0.00261(10)
                                                                    -0.00316(11)
    Cl1 0.0542(4) 0.1114(6) 0.0349(3) -0.0007(4) -0.0088(3) -0.0007(3)
    Cl2 0.0581(4) 0.0963(5) 0.0374(3) -0.0031(4) 0.0078(3) -0.0195(3)
    C1 0.0347(11) 0.0345(11) 0.0307(10) -0.0046(9) 0.0023(8) 0.0004(9)
    C2 0.0362(11) 0.0438(13) 0.0367(11) -0.0040(9) 0.0041(9) -0.0007(10)
    C13 0.0376(12) 0.0582(14) 0.0304(11) -0.0076(10) -0.0039(9) 0.0000(10)
    C6 0.0381(11) 0.0345(11) 0.0316(11) -0.0027(9) 0.0009(9) 0.0012(9)
    C9 0.0335(11) 0.0367(12) 0.0353(11) -0.0029(9) -0.0015(9) -0.0004(9)
    C10 0.0330(10) 0.0374(12) 0.0341(11) -0.0039(9) 0.0007(9) -0.0034(9)
    C7 0.0329(10) 0.0356(11) 0.0336(11) -0.0051(9) 0.0030(8) 0.0001(9)
    C3 0.0475(13) 0.0507(14) 0.0298(11) -0.0068(10) 0.0068(9) -0.0030(10)
    C14 0.0348(12) 0.0676(17) 0.0445(13) 0.0090(11) -0.0053(10) -0.0052(12)
    C12 0.0475(13) 0.0497(14) 0.0349(12) 0.0007(11) 0.0062(10) -0.0066(10)
    C16 0.0432(12) 0.0481(14) 0.0404(13) 0.0050(10) -0.0004(10) -0.0030(10)
    C11 0.0378(12) 0.0446(13) 0.0400(12) 0.0041(10) 0.0008(9) -0.0037(10)
    C15 0.0376(12) 0.0615(15) 0.0372(12) 0.0080(11) -0.0004(9) -0.0107(11)
    C5 0.0394(12) 0.0570(15) 0.0360(12) 0.0051(11) -0.0046(9) 0.0027(11)
    C17 0.0502(14) 0.0567(16) 0.0528(14) 0.0076(12) 0.0071(11) -0.0121(12)
    C4 0.0502(14) 0.0619(16) 0.0281(11) -0.0018(11) -0.0039(10) 0.0026(11)
    C8 0.0367(12) 0.0669(16) 0.0366(12) 0.0067(11) -0.0011(9) -0.0077(11)
    C19 0.0350(12) 0.0509(14) 0.0557(15) 0.0033(10) -0.0034(10) 0.0052(12)
    C18 0.0365(12) 0.0491(14) 0.0697(17) 0.0082(11) 0.0092(11) -0.0007(13)
    C20 0.0369(11) 0.0402(12) 0.0424(12) -0.0003(9) 0.0003(9) 0.0013(10)
    O2 0.0348(8) 0.0523(9) 0.0348(8) 0.0070(7) -0.0024(6) -0.0080(7)
    O1 0.0370(8) 0.0468(9) 0.0370(8) 0.0084(7) -0.0043(6) -0.0071(7)
    N2 0.0331(9) 0.0400(10) 0.0298(9) -0.0012(7) -0.0028(7) -0.0018(8)
    N1 0.0337(9) 0.0506(11) 0.0309(9) 0.0029(8) -0.0041(7) -0.0044(8)
    N3 0.0324(9) 0.0340(9) 0.0370(10) -0.0005(7) 0.0005(7) 0.0014(8)
_geom_special_details
;
All e.s.d.'s (except the e.s.d. in the dihedral angle between two l.s. planes)
are estimated using the full covariance matrix. The cell e.s.d.'s are taken
into account individually in the estimation of e.s.d.'s in distances, angles
and torsion angles; correlations between e.s.d.'s in cell parameters are only
used when they are defined by crystal symmetry. An approximate (isotropic)
treatment of cell e.s.d.'s is used for estimating e.s.d.'s involving l.s.
planes.
;
loop_
    _geom_bond_atom_site_label_1
    _geom_bond_atom_site_label_2
    _geom_bond_site_symmetry_2
    _geom_bond_distance
    _geom_bond_publ_flag
    Cu1 O2 . 1.8824(14) y
    Cu1 O1 . 1.9209(15) y
    Cu1 N2 . 1.9475(17) y
    Cu1 N3 . 2.0275(17) y
    Cu1 O2 3 2.6055(16) y
    Cl1 C13 . 1.747(2) ?
    Cl2 C3 . 1.747(2) ?
    C1 C2 . 1.417(3) ?
    C1 C6 . 1.417(3) ?
    C1 C7 . 1.473(3) ?
    C2 C3 . 1.365(3) ?
    C2 H2 . 0.9300 ?
    C13 C12 . 1.373(3) ?
    C13 C14 . 1.379(3) ?
    C6 O2 . 1.324(2) ?
    C6 C5 . 1.410(3) ?
    C9 O1 . 1.294(2) ?
    C9 N1 . 1.315(3) ?
    C9 C10 . 1.485(3) ?
    C10 C15 . 1.390(3) ?
    C10 C11 . 1.391(3) ?
    C7 N2 . 1.305(3) ?
    C7 C8 . 1.504(3) ?
    C3 C4 . 1.381(3) ?
    C14 C15 . 1.377(3) ?
    C14 H14 . 0.9300 ?
    C12 C11 . 1.382(3) ?
    C12 H12 . 0.9300 ?
    C16 N3 . 1.342(3) ?
    C16 C17 . 1.373(3) ?
    C16 H16 . 0.9300 ?
    C11 H11 . 0.9300 ?
    C15 H15 . 0.9300 ?
    C5 C4 . 1.374(3) ?
    C5 H5 . 0.9300 ?
    C17 C18 . 1.379(3) ?
    C17 H17 . 0.9300 ?
    C4 H4 . 0.9300 ?
    C8 H8A . 0.9600 ?
    C8 H8B . 0.9600 ?
    C8 H8C . 0.9600 ?
    C19 C18 . 1.370(3) ?
    C19 C20 . 1.378(3) ?
    C19 H19 . 0.9300 ?
    C18 H18 . 0.9300 ?
    C20 N3 . 1.341(3) ?
    C20 H20 . 0.9300 ?
    N2 N1 . 1.398(2) ?
loop_
    _geom_angle_atom_site_label_1
    _geom_angle_atom_site_label_2
    _geom_angle_atom_site_label_3
    _geom_angle_site_symmetry_1
    _geom_angle_site_symmetry_3
    _geom_angle
    _geom_angle_publ_flag
    O2 Cu1 O1 . . 173.26(6) ?
    O2 Cu1 N2 . . 92.48(7) ?
    O1 Cu1 N2 . . 82.09(7) ?
    O2 Cu1 N3 . . 91.86(7) ?
    O1 Cu1 N3 . . 94.17(7) ?
    N2 Cu1 N3 . . 169.49(7) ?
    C2 C1 C6 . . 118.22(18) ?
    C2 C1 C7 . . 117.89(18) ?
    C6 C1 C7 . . 123.88(18) ?
    C3 C2 C1 . . 121.2(2) ?
    C3 C2 H2 . . 119.4 ?
    C1 C2 H2 . . 119.4 ?
    C12 C13 C14 . . 121.5(2) ?
    C12 C13 Cl1 . . 119.26(17) ?
    C14 C13 Cl1 . . 119.23(18) ?
    O2 C6 C5 . . 116.53(18) ?
    O2 C6 C1 . . 125.16(18) ?
    C5 C6 C1 . . 118.24(19) ?
    O1 C9 N1 . . 125.31(18) ?
    O1 C9 C10 . . 117.72(18) ?
    N1 C9 C10 . . 116.95(18) ?
    C15 C10 C11 . . 118.53(19) ?
    C15 C10 C9 . . 121.73(19) ?
    C11 C10 C9 . . 119.68(19) ?
    N2 C7 C1 . . 119.81(18) ?
    N2 C7 C8 . . 120.39(18) ?
    C1 C7 C8 . . 119.80(18) ?
    C2 C3 C4 . . 121.1(2) ?
    C2 C3 Cl2 . . 119.72(18) ?
    C4 C3 Cl2 . . 119.21(17) ?
    C15 C14 C13 . . 118.8(2) ?
    C15 C14 H14 . . 120.6 ?
    C13 C14 H14 . . 120.6 ?
    C13 C12 C11 . . 119.2(2) ?
    C13 C12 H12 . . 120.4 ?
    C11 C12 H12 . . 120.4 ?
    N3 C16 C17 . . 122.8(2) ?
    N3 C16 H16 . . 118.6 ?
    C17 C16 H16 . . 118.6 ?
    C12 C11 C10 . . 120.7(2) ?
    C12 C11 H11 . . 119.7 ?
    C10 C11 H11 . . 119.7 ?
    C14 C15 C10 . . 121.2(2) ?
    C14 C15 H15 . . 119.4 ?
    C10 C15 H15 . . 119.4 ?
    C4 C5 C6 . . 122.1(2) ?
    C4 C5 H5 . . 118.9 ?
    C6 C5 H5 . . 118.9 ?
    C16 C17 C18 . . 119.2(2) ?
    C16 C17 H17 . . 120.4 ?
    C18 C17 H17 . . 120.4 ?
    C5 C4 C3 . . 119.1(2) ?
    C5 C4 H4 . . 120.4 ?
    C3 C4 H4 . . 120.4 ?
    C7 C8 H8A . . 109.5 ?
    C7 C8 H8B . . 109.5 ?
    H8A C8 H8B . . 109.5 ?
    C7 C8 H8C . . 109.5 ?
    H8A C8 H8C . . 109.5 ?
    H8B C8 H8C . . 109.5 ?
    C18 C19 C20 . . 119.3(2) ?
    C18 C19 H19 . . 120.3 ?
    C20 C19 H19 . . 120.3 ?
    C19 C18 C17 . . 118.5(2) ?
    C19 C18 H18 . . 120.7 ?
    C17 C18 H18 . . 120.7 ?
    N3 C20 C19 . . 122.7(2) ?
    N3 C20 H20 . . 118.7 ?
    C19 C20 H20 . . 118.7 ?
    C6 O2 Cu1 . . 126.23(13) ?
    C9 O1 Cu1 . . 109.62(13) ?
    C7 N2 N1 . . 117.24(16) ?
    C7 N2 Cu1 . . 129.88(14) ?
    N1 N2 Cu1 . . 112.82(12) ?
    C9 N1 N2 . . 109.36(16) ?
    C20 N3 C16 . . 117.44(18) ?
    C20 N3 Cu1 . . 121.31(14) ?
    C16 N3 Cu1 . . 121.24(14) ?
loop_
    _geom_torsion_atom_site_label_1
    _geom_torsion_atom_site_label_2
    _geom_torsion_atom_site_label_3
    _geom_torsion_atom_site_label_4
    _geom_torsion_site_symmetry_1
    _geom_torsion_site_symmetry_2
    _geom_torsion_site_symmetry_3
    _geom_torsion_site_symmetry_4
    _geom_torsion
    _geom_torsion_publ_flag
    C6 C1 C2 C3 . . . . -0.8(3) ?
    C7 C1 C2 C3 . . . . 177.68(19) ?
    C2 C1 C6 O2 . . . . 177.84(19) ?
    C7 C1 C6 O2 . . . . -0.6(3) ?
    C2 C1 C6 C5 . . . . 0.7(3) ?
    C7 C1 C6 C5 . . . . -177.69(19) ?
    O1 C9 C10 C15 . . . . 177.2(2) ?
    N1 C9 C10 C15 . . . . -1.3(3) ?
    O1 C9 C10 C11 . . . . 0.0(3) ?
    N1 C9 C10 C11 . . . . -178.6(2) ?
    C2 C1 C7 N2 . . . . 172.96(19) ?
    C6 C1 C7 N2 . . . . -8.6(3) ?
    C2 C1 C7 C8 . . . . -7.8(3) ?
    C6 C1 C7 C8 . . . . 170.6(2) ?
    C1 C2 C3 C4 . . . . 0.3(3) ?
    C1 C2 C3 Cl2 . . . . 179.44(17) ?
    C12 C13 C14 C15 . . . . -0.6(4) ?
    Cl1 C13 C14 C15 . . . . -179.93(19) ?
    C14 C13 C12 C11 . . . . 1.1(4) ?
    Cl1 C13 C12 C11 . . . . -179.58(18) ?
    C13 C12 C11 C10 . . . . -0.8(3) ?
    C15 C10 C11 C12 . . . . 0.0(3) ?
    C9 C10 C11 C12 . . . . 177.4(2) ?
    C13 C14 C15 C10 . . . . -0.2(4) ?
    C11 C10 C15 C14 . . . . 0.5(3) ?
    C9 C10 C15 C14 . . . . -176.8(2) ?
    O2 C6 C5 C4 . . . . -177.5(2) ?
    C1 C6 C5 C4 . . . . -0.1(3) ?
    N3 C16 C17 C18 . . . . -0.6(4) ?
    C6 C5 C4 C3 . . . . -0.5(4) ?
    C2 C3 C4 C5 . . . . 0.4(4) ?
    Cl2 C3 C4 C5 . . . . -178.78(19) ?
    C20 C19 C18 C17 . . . . -0.2(4) ?
    C16 C17 C18 C19 . . . . 0.8(4) ?
    C18 C19 C20 N3 . . . . -0.6(3) ?
    C5 C6 O2 Cu1 . . . . -166.71(15) ?
    C1 C6 O2 Cu1 . . . . 16.1(3) ?
    N2 Cu1 O2 C6 . . . . -17.20(17) ?
    N3 Cu1 O2 C6 . . . . 153.23(17) ?
    N1 C9 O1 Cu1 . . . . 7.5(3) ?
    C10 C9 O1 Cu1 . . . . -170.89(14) ?
    N2 Cu1 O1 C9 . . . . -7.65(14) ?
    N3 Cu1 O1 C9 . . . . -177.77(14) ?
    C1 C7 N2 N1 . . . . 178.98(17) ?
    C8 C7 N2 N1 . . . . -0.2(3) ?
    C1 C7 N2 Cu1 . . . . 1.9(3) ?
    C8 C7 N2 Cu1 . . . . -177.31(16) ?
    O2 Cu1 N2 C7 . . . . 8.57(19) ?
    O1 Cu1 N2 C7 . . . . -175.44(19) ?
    N3 Cu1 N2 C7 . . . . -105.7(4) ?
    O2 Cu1 N2 N1 . . . . -168.59(13) ?
    O1 Cu1 N2 N1 . . . . 7.40(13) ?
    N3 Cu1 N2 N1 . . . . 77.1(4) ?
    O1 C9 N1 N2 . . . . -1.4(3) ?
    C10 C9 N1 N2 . . . . 176.98(16) ?
    C7 N2 N1 C9 . . . . 176.99(18) ?
    Cu1 N2 N1 C9 . . . . -5.5(2) ?
    C19 C20 N3 C16 . . . . 0.8(3) ?
    C19 C20 N3 Cu1 . . . . -178.99(17) ?
    C17 C16 N3 C20 . . . . -0.2(3) ?
    C17 C16 N3 Cu1 . . . . 179.63(18) ?
    O2 Cu1 N3 C20 . . . . -10.18(16) ?
    O1 Cu1 N3 C20 . . . . 172.84(16) ?
    N2 Cu1 N3 C20 . . . . 104.2(4) ?
    O2 Cu1 N3 C16 . . . . 170.03(17) ?
    O1 Cu1 N3 C16 . . . . -6.95(17) ?
    N2 Cu1 N3 C16 . . . . -75.6(4) ?
_iucr_refine_instructions_details
;
OMIT -3 50.2
L.S. 8
EXTI 0.001077
ACTA
BOND $H
FMAP 2
PLAN 20
conf
size 0.28 0.25 0.18
htab 2
WGHT   0.024200   1.186200
;
