# Supplementary material for: Bis{μ-4-chloro-N′-[(E)-1-(5-chloro-2-oxidophen­yl)ethyl­idene]benzohydrazidato}bis­[pyridine­copper(II)]
Source: Acta Crystallogr Sect E Struct Rep Online. 2011 Nov 30;67(Pt 12):m1886. doi: 10.1107/S1600536811050720 (PMC3238770; doi:10.1107/S1600536811050720)
Supplement: Supplementary file 2 [file e-67-m1886-Isup2.hkl]

# 
# h,k,l, Fc-squared, Fo-squared, sigma(Fo-squared) and status flag 
# 
data_I
_shelx_title ' 110725a in P2(1)/c' 
_shelx_refln_list_code          4 
_shelx_F_calc_maximum      251.19 
_exptl_crystal_F_000       940.00 
_reflns_d_resolution_high  0.8379 
 
loop_ 
 _symmetry_equiv_pos_as_xyz 
 'x, y, z' 
 '-x, y+1/2, -z+1/2' 
 '-x, -y, -z' 
 'x, -y-1/2, z-1/2' 
 
_cell_length_a    11.9133 
_cell_length_b     8.0783 
_cell_length_c    19.9971 
_cell_angle_alpha  90.000 
_cell_angle_beta   95.661 
_cell_angle_gamma  90.000 
 
_shelx_F_squared_multiplier     1.000 
 
loop_ 
 _refln_index_h 
 _refln_index_k 
 _refln_index_l 
 _refln_F_squared_calc 
 _refln_F_squared_meas 
 _refln_F_squared_sigma 
 _refln_observed_status 
   2   0   0      520.49      586.96     15.00 o 
   3   0   0     3879.09     3980.30     84.33 o 
   4   0   0     8683.57     9443.85    194.69 o 
   5   0   0     6227.14     5819.90     89.65 o 
   6   0   0     4947.34     5071.65     79.67 o 
   7   0   0     4994.31     4917.97     78.27 o 
   8   0   0      317.41      254.78      9.38 o 
   9   0   0      249.50      264.80     15.98 o 
  10   0   0     1534.87     1505.21     45.16 o 
  11   0   0       38.57       31.61      9.56 o 
  12   0   0     1122.76     1095.50     39.61 o 
  13   0   0       67.66       87.19     13.76 o 
  14   0   0      165.09      158.58     18.78 o 
   1   1   0      713.66      776.50     17.31 o 
   2   1   0      285.59      304.60      5.69 o 
   3   1   0     5316.32     5318.90     57.13 o 
   4   1   0     3679.41     3810.47     42.36 o 
   5   1   0      933.67      970.19     13.72 o 
   6   1   0     4697.14     5049.09     56.50 o 
   7   1   0       12.64        2.75      2.52 o 
   8   1   0      855.51      828.94     16.04 o 
   9   1   0     2508.93     2474.11     36.82 o 
  10   1   0      499.01      490.50     16.06 o 
  11   1   0        0.48       -0.56      5.40 o 
  12   1   0      536.54      516.77     18.42 o 
  13   1   0      478.11      521.24     19.75 o 
  14   1   0      122.79      136.26     16.59 o 
   0   2   0    17468.95    16027.42    325.75 o 
   1   2   0     1005.38     1084.94     17.51 o 
   2   2   0     1434.78     1330.58     18.56 o 
   3   2   0      974.88     1073.98     14.23 o 
   4   2   0     3903.24     4116.20     46.16 o 
   5   2   0      273.16      285.65      6.54 o 
   6   2   0      359.22      260.12      6.72 o 
   7   2   0        6.18        4.51      2.40 o 
   8   2   0       83.03       82.25      7.58 o 
   9   2   0       43.92       49.57      4.99 o 
  10   2   0      120.06      100.37      6.70 o 
  11   2   0      205.45      199.73     11.54 o 
  12   2   0       41.77       41.62     20.12 o 
  13   2   0       14.05        9.90      7.37 o 
   1   3   0        1.80        3.76      2.66 o 
   2   3   0       66.66       91.54      3.35 o 
   3   3   0     1338.57     1432.30     31.51 o 
   4   3   0     1489.93     1639.90     21.45 o 
   5   3   0     1551.08     1551.52     20.95 o 
   6   3   0      316.65      381.72      8.65 o 
   7   3   0      157.46      174.17      6.38 o 
   8   3   0      307.08      287.48      8.28 o 
   9   3   0        3.06        1.13      3.30 o 
  10   3   0      377.60      291.58      9.39 o 
  11   3   0        1.08       -3.77      4.00 o 
  12   3   0        8.00       18.71      7.34 o 
  13   3   0      208.45      213.76     25.02 o 
   0   4   0     3171.55     3102.04     52.37 o 
   1   4   0      841.08      790.15     11.03 o 
   2   4   0     1597.00     1577.27     18.97 o 
   3   4   0        2.95        3.01      1.88 o 
   4   4   0     1194.89     1165.32     15.01 o 
   5   4   0     2771.36     2826.87     40.27 o 
   6   4   0     1096.35     1049.15     16.92 o 
   7   4   0      861.74      813.06     14.83 o 
   8   4   0      125.63       97.93      5.69 o 
   9   4   0       11.33        8.60      3.73 o 
  10   4   0      245.74      295.74     10.03 o 
  11   4   0      239.57      282.37     10.56 o 
  12   4   0      388.96      367.69     12.11 o 
   1   5   0      485.82      500.37     10.03 o 
   2   5   0     2902.59     2788.13     31.53 o 
   3   5   0     1797.65     1660.22     20.75 o 
   4   5   0      999.07      950.38     16.00 o 
   5   5   0       21.23       19.95      4.25 o 
   6   5   0      479.26      461.39     10.82 o 
   7   5   0      702.06      704.77     14.25 o 
   8   5   0      834.70      899.83     17.01 o 
   9   5   0     1041.47     1031.02     19.09 o 
  10   5   0      544.83      494.23     13.10 o 
  11   5   0        4.03        6.44      4.80 o 
  12   5   0      328.89      305.08     11.87 o 
   0   6   0     2880.13     2953.48     75.61 o 
   1   6   0     2100.12     2090.97     25.03 o 
   2   6   0       17.78        9.76      3.05 o 
   3   6   0       55.56       64.05      9.31 o 
   4   6   0     1154.03     1156.97     19.35 o 
   5   6   0      870.11      905.41     16.88 o 
   6   6   0     1170.39     1189.29     20.29 o 
   7   6   0       52.60       64.60      6.60 o 
   8   6   0       11.40        1.46      4.05 o 
   9   6   0      429.19      411.67     18.33 o 
  10   6   0      218.01      220.24     11.81 o 
  11   6   0      214.78      242.57     12.80 o 
   1   7   0       19.80       21.19      6.44 o 
   2   7   0       41.94       34.34      5.80 o 
   3   7   0      143.52      126.77      8.41 o 
   4   7   0        8.13       10.37      4.96 o 
   5   7   0       63.64       56.74      8.67 o 
   6   7   0        6.47        5.51      5.42 o 
   7   7   0        6.53        6.82      6.15 o 
   8   7   0       45.46       35.91      7.27 o 
   9   7   0       51.22       55.10      9.61 o 
   0   8   0       22.26       19.89     10.09 o 
   1   8   0        4.63       -0.16      4.92 o 
   2   8   0       89.11       97.26     13.12 o 
   3   8   0        0.41       -5.62      7.23 o 
   4   8   0      156.93      164.51     13.71 o 
   5   8   0      118.36      119.08     11.76 o 
   6   8   0      100.37       90.06     20.50 o 
   7   8   0        9.38       17.82      8.29 o 
   1   9   0       67.88       79.24     20.18 o 
   2   9   0      270.53      279.21     16.68 o 
   3   9   0      207.88      227.30     43.48 o 
   4   9   0      162.03      177.65     14.55 o 
   5   9   0      154.35      179.36     14.76 o 
 -14   1   1      517.31      474.72     23.94 o 
 -13   1   1      169.76      180.77     12.39 o 
 -12   1   1      198.36      227.72     13.11 o 
 -11   1   1     1227.23     1263.23     29.64 o 
 -10   1   1      226.08      195.84     10.99 o 
  -9   1   1       36.15       35.21      4.38 o 
  -8   1   1      140.40      124.87      6.04 o 
  -7   1   1      345.76      346.05      8.00 o 
  -6   1   1    15771.61    16968.10    178.73 o 
  -5   1   1     2309.43     2352.08     28.22 o 
  -4   1   1     1863.03     1822.28     31.04 o 
  -3   1   1    14551.64    15225.21    180.82 o 
  -2   1   1    15189.05    16001.25    189.44 o 
  -1   1   1     4698.71     4815.87     71.37 o 
   0   1   1    12138.39    11296.12    322.42 o 
   1   1   1     5452.68     5745.77    136.43 o 
   2   1   1     1320.93     1398.37     22.43 o 
   3   1   1     2332.20     2332.84     30.94 o 
   4   1   1      418.59      367.50      6.57 o 
   5   1   1       52.55       32.91      2.42 o 
   6   1   1      175.16      112.78      4.42 o 
   7   1   1       21.25       19.87      3.10 o 
   8   1   1      168.80      168.14      8.61 o 
   9   1   1      475.62      446.93     11.59 o 
  10   1   1       68.06       76.45      7.87 o 
  11   1   1     1257.70     1290.44     29.93 o 
  12   1   1      482.41      451.85     17.40 o 
  13   1   1      273.82      271.56     14.78 o 
  14   1   1       35.09       48.63      9.61 o 
 -13   2   1      689.04      715.27     23.00 o 
 -12   2   1        4.49        0.64      6.14 o 
 -11   2   1       95.81       82.11      8.33 o 
 -10   2   1        3.34        6.36      3.43 o 
  -9   2   1      695.67      719.56     14.84 o 
  -8   2   1     2197.47     2070.33     27.85 o 
  -7   2   1      135.51      143.96      5.49 o 
  -6   2   1       13.53       19.17      2.63 o 
  -5   2   1     3730.07     3751.77     43.24 o 
  -4   2   1     3175.78     3246.49     42.32 o 
  -3   2   1    16910.60    16538.32    196.75 o 
  -2   2   1    53304.03    49713.90    760.49 o 
  -1   2   1    22028.49    22465.01    258.78 o 
   0   2   1    37532.32    33822.34   1816.05 o 
   1   2   1     1542.92     1551.53     18.46 o 
   2   2   1     5503.11     5345.96     57.66 o 
   3   2   1     1955.64     1823.75     21.88 o 
   4   2   1    16351.63    16692.82    174.67 o 
   5   2   1      277.87      255.86      6.45 o 
   6   2   1      477.67      450.85      8.90 o 
   7   2   1     2240.58     2125.98     27.55 o 
   8   2   1      741.05      701.61     12.93 o 
   9   2   1      572.89      562.31     11.86 o 
  10   2   1       31.24       26.36      6.36 o 
  11   2   1        4.65        5.37      5.75 o 
  12   2   1     1770.24     1737.23     38.25 o 
  13   2   1      566.61      561.97     32.61 o 
 -13   3   1      106.20       68.01      9.58 o 
 -12   3   1      869.33      820.70     69.80 o 
 -11   3   1     1113.34     1116.90     20.21 o 
 -10   3   1      306.87      360.24     10.40 o 
  -9   3   1        4.23        1.51      3.26 o 
  -8   3   1      132.78      130.66      6.03 o 
  -7   3   1       24.22       22.41      3.30 o 
  -6   3   1      896.98      761.99     13.22 o 
  -5   3   1     3095.89     2923.23     35.41 o 
  -4   3   1     1091.43     1049.51     17.31 o 
  -3   3   1      432.23      508.46     10.66 o 
  -2   3   1      585.68      588.05      9.30 o 
  -1   3   1     1388.36     1366.10     17.06 o 
   0   3   1      803.90      702.45     12.18 o 
   1   3   1     1810.99     1673.40     20.04 o 
   2   3   1       62.17       83.97      4.68 o 
   3   3   1     6251.05     6466.15     70.51 o 
   4   3   1    17331.97    17791.63    186.94 o 
   5   3   1      757.17      736.51     12.14 o 
   6   3   1     1166.04     1036.86     15.95 o 
   7   3   1     2156.68     2163.73     35.91 o 
   8   3   1      129.79      127.11      5.83 o 
   9   3   1      782.21      782.23     15.07 o 
  10   3   1     1699.22     1712.19     25.90 o 
  11   3   1     1116.56     1050.45     22.14 o 
  12   3   1        1.62       -0.93      6.77 o 
  13   3   1       34.44       24.55      7.88 o 
 -12   4   1      161.32      148.50      8.42 o 
 -11   4   1        0.33       -1.28      4.33 o 
 -10   4   1       11.89        7.10      4.02 o 
  -9   4   1      419.74      420.92     12.08 o 
  -8   4   1      775.65      775.75     14.92 o 
  -7   4   1      934.07      918.06     16.11 o 
  -6   4   1       35.69       29.64      3.62 o 
  -5   4   1       10.49       14.70      2.96 o 
  -4   4   1       74.76       92.08      3.67 o 
  -3   4   1      466.49      470.64      8.89 o 
  -2   4   1     8385.03     8322.71     90.29 o 
  -1   4   1      101.96       90.64      3.86 o 
   0   4   1      119.14      101.52      6.18 o 
   1   4   1     3859.81     3837.54     43.08 o 
   2   4   1      494.65      508.57     14.12 o 
   3   4   1     2833.03     2936.83     35.46 o 
   4   4   1       36.38       26.16      2.74 o 
   5   4   1      113.60      110.50      4.93 o 
   6   4   1      718.30      665.87     12.50 o 
   7   4   1      412.85      378.79      9.56 o 
   8   4   1       71.68       96.67      5.70 o 
   9   4   1        9.79       12.74      3.96 o 
  10   4   1      471.02      436.69     11.90 o 
  11   4   1       36.36       42.34      5.72 o 
  12   4   1      179.93      201.13      9.23 o 
 -12   5   1       49.31       47.39      6.48 o 
 -11   5   1       51.02       59.55      6.23 o 
 -10   5   1        1.33       -5.13      3.99 o 
  -9   5   1      121.24      118.69      8.15 o 
  -8   5   1        4.22        4.52      4.58 o 
  -7   5   1      143.15      152.83      8.84 o 
  -6   5   1       24.78       25.30      3.96 o 
  -5   5   1      866.36      857.76     24.70 o 
  -4   5   1       29.32       37.18      4.70 o 
  -3   5   1      307.31      321.47      7.38 o 
  -2   5   1       70.64       77.63      4.68 o 
  -1   5   1      262.57      247.73      6.22 o 
   0   5   1        9.13       13.15      2.62 o 
   1   5   1      750.82      773.24     11.48 o 
   2   5   1       29.92       31.76      4.69 o 
   3   5   1      761.73      721.17     12.49 o 
   4   5   1      143.75      165.77      6.34 o 
   5   5   1       43.35       45.91      4.14 o 
   6   5   1      346.18      346.47      9.44 o 
   7   5   1      181.54      189.03      7.59 o 
   8   5   1      229.94      194.33      8.11 o 
   9   5   1       73.02       63.00      5.82 o 
  10   5   1      296.05      293.95     18.76 o 
  11   5   1        3.05        4.55      4.69 o 
  12   5   1       61.82       66.03      7.04 o 
 -11   6   1        2.86        5.49      6.04 o 
 -10   6   1      142.43      157.05      8.65 o 
  -9   6   1      325.15      320.47     10.93 o 
  -8   6   1      520.99      518.79     15.44 o 
  -7   6   1      326.37      327.45     11.98 o 
  -6   6   1      204.65      221.23      8.64 o 
  -5   6   1      104.70       92.57      5.88 o 
  -4   6   1     1010.12     1028.09     18.11 o 
  -3   6   1      372.49      389.31     10.34 o 
  -2   6   1      102.50       93.01      4.79 o 
  -1   6   1       15.23       10.26      4.16 o 
   0   6   1       98.48       89.99      7.30 o 
   1   6   1       37.88       33.20      5.40 o 
   2   6   1     1155.42     1124.23     16.47 o 
   3   6   1      492.91      462.81     10.88 o 
   4   6   1      219.11      217.29      8.00 o 
   5   6   1        4.47        1.90      3.61 o 
   6   6   1      170.48      164.37      9.18 o 
   7   6   1      244.54      231.98     10.77 o 
   8   6   1      226.93      252.66     18.17 o 
   9   6   1      133.54      168.33     10.04 o 
  10   6   1       72.84       62.57      8.12 o 
  11   6   1        1.15        5.87      6.36 o 
  -9   7   1       61.81       84.96     11.18 o 
  -8   7   1       36.06       39.19      9.07 o 
  -7   7   1      539.82      564.00     21.83 o 
  -6   7   1      610.40      662.38     23.43 o 
  -5   7   1      525.10      504.14     29.69 o 
  -4   7   1      288.51      270.84     14.72 o 
  -3   7   1        2.06        0.00      5.55 o 
  -2   7   1      415.94      389.77     10.83 o 
  -1   7   1      470.50      456.35     11.25 o 
   0   7   1     1312.37     1339.09     21.76 o 
   1   7   1      208.98      203.00      9.72 o 
   2   7   1      120.39      106.50      7.08 o 
   3   7   1       42.73       39.07      6.03 o 
   4   7   1      296.17      307.91     12.44 o 
   5   7   1     1286.33     1396.12     28.47 o 
   6   7   1      568.46      644.03     18.42 o 
   7   7   1      195.29      181.53     10.44 o 
   8   7   1        8.63       10.54      6.11 o 
   9   7   1       44.08       56.68      9.15 o 
  -7   8   1      390.79      385.32     19.65 o 
  -6   8   1      139.02      115.21     12.05 o 
  -5   8   1        0.55        3.33      7.18 o 
  -4   8   1      309.94      340.22     37.50 o 
  -3   8   1      757.89      805.89     42.93 o 
  -2   8   1      470.73      462.53     22.28 o 
  -1   8   1      137.96      134.55      9.18 o 
   0   8   1       15.12       12.97      6.41 o 
   1   8   1      385.52      382.84     16.45 o 
   2   8   1      694.54      732.22     24.81 o 
   3   8   1      775.10      773.72     34.01 o 
   4   8   1      187.86      177.75     17.41 o 
   5   8   1       11.47        8.59     10.12 o 
   6   8   1      279.27      265.06     16.68 o 
   7   8   1      567.94      542.80     22.50 o 
  -5   9   1      131.46      119.05     13.08 o 
  -4   9   1       41.60       58.42     10.43 o 
  -3   9   1        7.12       -4.06      7.16 o 
  -2   9   1      112.42       98.83     17.44 o 
  -1   9   1       20.89       19.48      8.24 o 
   0   9   1       56.71       64.79      9.76 o 
   1   9   1      170.43      184.19     21.03 o 
   2   9   1       12.28       11.74     10.44 o 
   3   9   1        8.65       -2.56      7.58 o 
   4   9   1       13.13       15.97      8.88 o 
 -14   0   2        0.09       -2.10      9.97 o 
 -13   0   2       34.79       45.90     11.90 o 
 -12   0   2       77.74       60.19     11.43 o 
 -11   0   2      212.92      230.67     17.03 o 
 -10   0   2     2240.59     2171.29     59.47 o 
  -9   0   2       64.07       70.28      9.27 o 
  -8   0   2        1.85        8.88      3.38 o 
  -7   0   2     5789.42     5842.59     92.03 o 
  -6   0   2     8882.68     9327.49    195.62 o 
  -5   0   2     7834.80     8010.43    167.88 o 
  -4   0   2     7615.58     7397.20    111.34 o 
  -3   0   2     7818.97     7951.73    118.77 o 
  -2   0   2      589.28      631.28     15.94 o 
  -1   0   2    31118.24    31841.38    646.98 o 
   0   0   2    13273.13    12705.59    262.05 o 
   1   0   2    24041.74    22429.75    455.32 o 
   2   0   2     4790.08     4933.71    102.18 o 
   3   0   2     1975.06     2138.27     47.68 o 
   4   0   2     4344.88     4383.17     68.06 o 
   5   0   2     1929.77     1633.31     30.07 o 
   6   0   2       43.57       30.42      3.53 o 
   7   0   2      130.39      133.90     10.35 o 
   8   0   2      756.44      834.45     18.96 o 
   9   0   2     1085.15     1131.46     35.94 o 
  10   0   2     3542.43     3648.38     89.34 o 
  11   0   2     1954.00     2010.63     57.48 o 
  12   0   2        4.07       18.08      9.51 o 
  13   0   2      173.33      169.66     17.03 o 
 -14   1   2      942.57      925.89     34.85 o 
 -13   1   2      447.06      449.94     18.00 o 
 -12   1   2       29.39       41.09     12.39 o 
 -11   1   2      718.12      693.25     20.52 o 
 -10   1   2       87.03       92.72      7.87 o 
  -9   1   2      148.19      140.18      6.96 o 
  -8   1   2     1109.94     1086.70     17.06 o 
  -7   1   2     5229.60     5151.74     58.59 o 
  -6   1   2        3.70        2.14      2.40 o 
  -5   1   2      721.21      685.37     12.43 o 
  -4   1   2     2542.24     2373.40     31.76 o 
  -3   1   2      186.13      191.81      5.74 o 
  -2   1   2    24203.90    24697.79    475.18 o 
  -1   1   2      352.63      366.78      6.54 o 
   0   1   2      671.46      709.99     18.68 o 
   1   1   2    10851.57    11353.74    163.55 o 
   2   1   2     6903.81     6759.97    132.02 o 
   3   1   2      715.15      586.70      8.37 o 
   4   1   2     1164.38     1306.12     16.52 o 
   5   1   2     1957.49     2001.67     24.38 o 
   6   1   2      147.68      102.51      4.26 o 
   7   1   2     1575.21     1555.32     24.30 o 
   8   1   2     5865.85     5751.38     75.01 o 
   9   1   2      997.19     1015.43     19.17 o 
  10   1   2      236.07      216.28     11.10 o 
  11   1   2      100.93       88.35      8.81 o 
  12   1   2       15.99       14.54      7.02 o 
  13   1   2      779.66      770.90     24.20 o 
 -13   2   2        3.42       -8.07      6.33 o 
 -12   2   2      144.12      117.74     10.12 o 
 -11   2   2      257.35      249.49     12.54 o 
 -10   2   2        4.22        7.46      3.55 o 
  -9   2   2       38.13       42.13      4.92 o 
  -8   2   2      310.58      343.36      9.02 o 
  -7   2   2       13.94        7.93      2.61 o 
  -6   2   2      163.84      176.49      6.37 o 
  -5   2   2       60.67       55.90      3.66 o 
  -4   2   2     8765.73     9029.48    109.96 o 
  -3   2   2        1.39        2.43      2.85 o 
  -2   2   2    63094.68    58720.20   1785.53 o 
  -1   2   2     9699.46    10104.72    104.22 o 
   0   2   2      638.12      693.23     19.36 o 
   1   2   2     1267.96     1355.60     18.47 o 
   2   2   2     3852.17     3886.90     42.66 o 
   3   2   2       86.46       85.05      3.02 o 
   4   2   2     1824.05     1780.24     21.93 o 
   5   2   2     1507.58     1477.46     20.01 o 
   6   2   2      233.66      268.00      6.63 o 
   7   2   2      124.93      109.73      4.87 o 
   8   2   2       74.12       69.45      4.42 o 
   9   2   2      148.20      135.87     10.69 o 
  10   2   2      143.36      138.41      7.54 o 
  11   2   2      142.05      158.66     22.16 o 
  12   2   2        1.06       -2.11      8.31 o 
  13   2   2       71.36       68.86     10.04 o 
 -13   3   2        1.88        3.91      9.27 o 
 -12   3   2       25.87       42.18      6.65 o 
 -11   3   2       16.20       14.31      4.58 o 
 -10   3   2       46.97       44.08      7.07 o 
  -9   3   2      430.30      452.67     11.17 o 
  -8   3   2        2.08        1.11      2.90 o 
  -7   3   2      105.92      100.28      5.10 o 
  -6   3   2     1682.64     1706.01     28.25 o 
  -5   3   2      155.40      134.65      5.63 o 
  -4   3   2     4239.12     4153.45     53.95 o 
  -3   3   2      472.03      485.27      8.17 o 
  -2   3   2    18804.86    18994.87    283.69 o 
  -1   3   2       18.78       26.13      3.04 o 
   0   3   2        7.26        5.92      1.94 o 
   1   3   2     1845.63     1834.83     25.62 o 
   2   3   2      940.61     1065.11     14.50 o 
   3   3   2     3426.35     3403.98     38.99 o 
   4   3   2      679.22      714.40     14.19 o 
   5   3   2      351.81      323.49      7.40 o 
   6   3   2      977.63      931.74     14.78 o 
   7   3   2       60.12       53.26      5.73 o 
   8   3   2      346.60      311.78      8.66 o 
   9   3   2       68.42       50.47      4.67 o 
  10   3   2      324.44      339.99     10.17 o 
  11   3   2       77.43       76.25      7.38 o 
  12   3   2        0.88        1.70      6.61 o 
  13   3   2      259.20      257.38     15.09 o 
 -12   4   2      235.40      258.56     10.47 o 
 -11   4   2      586.92      553.80     17.76 o 
 -10   4   2      381.41      371.11     10.93 o 
  -9   4   2        2.38        2.11      3.58 o 
  -8   4   2       42.95       29.16      4.15 o 
  -7   4   2     1193.16     1141.92     18.84 o 
  -6   4   2     2322.78     2331.41     31.46 o 
  -5   4   2     3250.46     3188.20     44.21 o 
  -4   4   2      662.75      661.10     11.01 o 
  -3   4   2        3.06        3.55      2.06 o 
  -2   4   2    12626.32    12605.69    134.23 o 
  -1   4   2     3746.42     3769.50     42.86 o 
   0   4   2     2682.96     2505.11     42.46 o 
   1   4   2      543.45      506.70     10.56 o 
   2   4   2     2048.00     2158.18     33.40 o 
   3   4   2        7.26        3.80      2.20 o 
   4   4   2     3208.14     3330.46     39.72 o 
   5   4   2     2050.64     2048.85     26.83 o 
   6   4   2      731.24      729.66     13.20 o 
   7   4   2       40.95       54.11      4.35 o 
   8   4   2      655.20      624.56     17.74 o 
   9   4   2       79.14       85.91      5.76 o 
  10   4   2      691.69      729.65     18.79 o 
  11   4   2      417.10      415.49     14.66 o 
  12   4   2        3.77        4.57      6.08 o 
 -12   5   2      171.42      169.98      9.38 o 
 -11   5   2       10.73        8.90      4.65 o 
 -10   5   2      374.15      374.60     11.51 o 
  -9   5   2      481.62      491.33     12.84 o 
  -8   5   2     1099.54     1139.38     23.05 o 
  -7   5   2      408.44      400.62     10.66 o 
  -6   5   2      318.31      310.30      8.97 o 
  -5   5   2      549.38      543.30     11.72 o 
  -4   5   2      299.75      292.53      9.20 o 
  -3   5   2     1021.79      972.52     18.70 o 
  -2   5   2      255.27      232.74      6.10 o 
  -1   5   2       61.59       65.47      3.92 o 
   0   5   2      415.37      400.90     10.13 o 
   1   5   2     2113.02     2052.34     30.88 o 
   2   5   2     5759.79     5705.87     65.15 o 
   3   5   2     1461.53     1443.32     21.55 o 
   4   5   2      104.67       81.23      4.56 o 
   5   5   2        5.26        6.31      2.89 o 
   6   5   2      494.58      494.42     14.10 o 
   7   5   2     1606.56     1587.09     23.99 o 
   8   5   2      786.91      832.87     21.14 o 
   9   5   2      776.25      818.03     16.53 o 
  10   5   2      114.57      101.34      8.32 o 
  11   5   2       39.01       37.10      6.86 o 
 -11   6   2      150.46      163.61      9.10 o 
 -10   6   2      279.86      280.01     10.83 o 
  -9   6   2      163.58      135.89      9.96 o 
  -8   6   2       13.88       16.77      5.02 o 
  -7   6   2      242.53      270.32      9.53 o 
  -6   6   2      734.48      747.00     15.44 o 
  -5   6   2      477.44      487.18     12.10 o 
  -4   6   2     1797.38     1771.70     41.25 o 
  -3   6   2       77.90       79.69      5.41 o 
  -2   6   2      109.36       94.95      4.90 o 
  -1   6   2     2379.48     2375.58     28.03 o 
   0   6   2     1256.90     1237.02     23.37 o 
   1   6   2      784.53      768.15     17.41 o 
   2   6   2        4.45        1.79      3.84 o 
   3   6   2      244.96      252.73     10.35 o 
   4   6   2     1151.85     1131.09     23.16 o 
   5   6   2     1738.85     1699.52     37.50 o 
   6   6   2      659.39      703.33     17.73 o 
   7   6   2       32.52       41.78      6.26 o 
   8   6   2       20.74       15.35      5.74 o 
   9   6   2      206.57      219.83     19.16 o 
  10   6   2      175.88      162.44     15.01 o 
  -9   7   2        0.31        4.20      7.74 o 
  -8   7   2       93.33       98.34     11.55 o 
  -7   7   2      362.61      366.21     18.28 o 
  -6   7   2       80.99       94.97      8.11 o 
  -5   7   2        3.31        6.19      4.78 o 
  -4   7   2       51.58       53.50      6.23 o 
  -3   7   2      264.56      282.09     11.10 o 
  -2   7   2       29.94       30.51      4.57 o 
  -1   7   2      130.16      133.46      6.76 o 
   0   7   2        0.51       -4.54      3.03 o 
   1   7   2        1.54       -1.37      3.67 o 
   2   7   2      162.65      168.05      7.87 o 
   3   7   2       66.50       69.54      7.08 o 
   4   7   2        0.13       -0.05      4.57 o 
   5   7   2        5.80        4.97      8.04 o 
   6   7   2      137.95      133.33      9.30 o 
   7   7   2       13.87       23.32      6.27 o 
   8   7   2      354.57      354.76     14.50 o 
   9   7   2      157.41      130.44     10.22 o 
  -7   8   2       45.79       32.18      9.42 o 
  -6   8   2      298.42      339.98     18.47 o 
  -5   8   2      142.06      146.32     12.82 o 
  -4   8   2        0.11        3.12     11.43 o 
  -3   8   2        0.93       -4.79      6.59 o 
  -2   8   2      124.16      111.68     11.83 o 
  -1   8   2        3.19        5.02      5.39 o 
   0   8   2       52.87       55.68      8.49 o 
   1   8   2       44.44       39.30      6.73 o 
   2   8   2       14.94        9.68      6.93 o 
   3   8   2        8.74        0.02      6.35 o 
   4   8   2      234.59      250.12     23.88 o 
   5   8   2      221.14      233.24     15.07 o 
   6   8   2      133.01      157.74     13.04 o 
   7   8   2       60.23       66.02     17.09 o 
  -5   9   2       56.73       51.76     10.71 o 
  -4   9   2      208.03      205.45     15.24 o 
  -3   9   2      152.80      134.90     13.21 o 
  -2   9   2      136.47      150.07     13.63 o 
  -1   9   2      166.36      163.27     14.23 o 
   0   9   2       77.84       85.45     10.39 o 
   1   9   2       58.11       56.83     10.17 o 
   2   9   2      175.40      167.22     13.73 o 
   3   9   2      205.58      235.55     15.76 o 
   4   9   2      268.43      288.76     26.07 o 
 -14   1   3       38.29       33.89      8.78 o 
 -13   1   3       69.93       69.06      9.20 o 
 -12   1   3       14.79       20.34      8.75 o 
 -11   1   3        9.40       21.18      6.25 o 
 -10   1   3      153.90      126.91      9.65 o 
  -9   1   3        1.42       -1.98      3.60 o 
  -8   1   3      500.08      585.59     11.63 o 
  -7   1   3      726.46      602.64     13.05 o 
  -6   1   3     2133.59     2160.17     31.13 o 
  -5   1   3     5375.79     5589.92    115.27 o 
  -4   1   3       95.33      122.33      6.82 o 
  -3   1   3      926.03     1017.49     36.04 o 
  -2   1   3    10989.77    11311.65    135.01 o 
  -1   1   3      207.81      199.43      5.01 o 
   0   1   3      859.06      893.37     23.36 o 
   1   1   3     4657.99     5134.52     62.87 o 
   2   1   3     1068.30     1089.60     15.33 o 
   3   1   3       20.38       28.60      2.11 o 
   4   1   3     1385.95     1406.77     18.32 o 
   5   1   3     3508.95     3439.21     39.28 o 
   6   1   3     1003.45      990.27     14.22 o 
   7   1   3      229.22      217.57      5.86 o 
   8   1   3     1165.41     1186.61     20.70 o 
   9   1   3       86.87       81.76      5.78 o 
  10   1   3      144.60      159.59     10.59 o 
  11   1   3      267.12      284.78     17.76 o 
  12   1   3      620.05      640.75     27.68 o 
  13   1   3       63.43       68.61      9.53 o 
 -13   2   3      355.22      348.48     16.49 o 
 -12   2   3      142.46      131.22     10.34 o 
 -11   2   3       11.14        0.48      5.26 o 
 -10   2   3     1282.61     1272.84     21.01 o 
  -9   2   3      822.12      834.25     15.44 o 
  -8   2   3     5399.22     5673.29     65.52 o 
  -7   2   3       52.94       56.14      6.76 o 
  -6   2   3      542.22      474.54     10.87 o 
  -5   2   3     5275.48     5488.01     69.75 o 
  -4   2   3     4250.00     4139.69     53.17 o 
  -3   2   3    32032.54    31660.38    684.97 o 
  -2   2   3    11776.71    11782.04    141.22 o 
  -1   2   3     9923.67    10358.61     95.78 o 
   0   2   3      444.74      403.10     10.08 o 
   1   2   3      269.22      317.17      6.00 o 
   2   2   3    11512.08    11397.91    108.83 o 
   3   2   3     1310.79     1226.37     15.61 o 
   4   2   3      666.23      541.23      8.86 o 
   5   2   3     1115.81     1037.03     26.90 o 
   6   2   3      237.92      228.06      6.17 o 
   7   2   3     2347.30     2252.90     28.84 o 
   8   2   3      549.94      543.12     12.88 o 
   9   2   3     1962.69     1938.13     31.17 o 
  10   2   3      807.89      809.08     17.82 o 
  11   2   3      557.24      562.00     18.68 o 
  12   2   3     1131.29     1174.22     30.08 o 
  13   2   3      250.39      266.41     15.28 o 
 -13   3   3      559.67      615.76     22.08 o 
 -12   3   3      758.04      738.49     19.13 o 
 -11   3   3      214.61      230.69      9.09 o 
 -10   3   3      305.06      334.78     10.28 o 
  -9   3   3      778.41      779.52     15.19 o 
  -8   3   3      307.37      315.64      8.99 o 
  -7   3   3     2896.92     2898.80     41.65 o 
  -6   3   3     2206.56     2103.65     31.33 o 
  -5   3   3      266.89      337.41      8.89 o 
  -4   3   3     3163.76     3297.91     44.18 o 
  -3   3   3        0.08        0.04      1.84 o 
  -2   3   3     7333.04     7667.84     80.77 o 
  -1   3   3     5941.11     5888.54     56.63 o 
   0   3   3     9128.59     8765.42    132.48 o 
   1   3   3      240.27      225.93      5.57 o 
   2   3   3      324.51      342.23      6.50 o 
   3   3   3      667.23      668.81     13.27 o 
   4   3   3      343.47      290.13      7.21 o 
   5   3   3     3620.31     3521.56     41.13 o 
   6   3   3     5243.43     5166.34     58.72 o 
   7   3   3     1312.06     1290.42     19.18 o 
   8   3   3      113.40      117.02      5.58 o 
   9   3   3      970.75      953.37     16.77 o 
  10   3   3     2290.55     2226.30     36.24 o 
  11   3   3      969.98      958.78     21.10 o 
  12   3   3      116.68      103.89     10.34 o 
  13   3   3      125.00       97.10     11.17 o 
 -12   4   3      132.70      134.97     12.90 o 
 -11   4   3        4.77        2.32      4.26 o 
 -10   4   3        4.25        3.45      4.20 o 
  -9   4   3      409.78      422.82     11.40 o 
  -8   4   3        8.31        4.16      3.34 o 
  -7   4   3      368.56      361.99     24.56 o 
  -6   4   3      497.21      456.44     11.59 o 
  -5   4   3      410.26      427.93     11.09 o 
  -4   4   3    13233.27    13311.78    172.14 o 
  -3   4   3     5700.82     5884.49     65.48 o 
  -2   4   3      508.71      592.28     10.86 o 
  -1   4   3     4219.92     4190.19     42.38 o 
   0   4   3      292.70      311.75      7.79 o 
   1   4   3     1902.97     1910.75     27.75 o 
   2   4   3     4648.19     4850.10     54.68 o 
   3   4   3     4839.57     4692.60     53.24 o 
   4   4   3        9.97        9.13      2.49 o 
   5   4   3       73.79       69.59      4.10 o 
   6   4   3      799.96      825.10     14.22 o 
   7   4   3        7.61       12.19      3.27 o 
   8   4   3      703.18      717.87     17.72 o 
   9   4   3      163.42      181.62      7.85 o 
  10   4   3       68.63       63.45      5.98 o 
  11   4   3      388.29      422.88     12.35 o 
  12   4   3      445.21      426.42     15.06 o 
 -12   5   3        0.44        3.48      4.81 o 
 -11   5   3        2.63        3.32      4.69 o 
 -10   5   3       48.74       37.47      6.98 o 
  -9   5   3      379.64      375.69     11.40 o 
  -8   5   3      282.02      277.43      9.82 o 
  -7   5   3        2.84       -4.90      3.34 o 
  -6   5   3       41.66       35.61      4.16 o 
  -5   5   3      264.34      245.47      8.99 o 
  -4   5   3        7.77       11.25      3.52 o 
  -3   5   3        2.79       12.89      4.76 o 
  -2   5   3     2454.01     2453.70     28.82 o 
  -1   5   3       28.63       35.18      3.29 o 
   0   5   3       40.52       37.96      2.97 o 
   1   5   3      280.97      275.56      9.13 o 
   2   5   3     4113.46     4235.81     49.70 o 
   3   5   3       47.89       47.39      3.83 o 
   4   5   3      265.74      298.97      7.86 o 
   5   5   3        4.99        2.52      2.80 o 
   6   5   3      391.92      385.44      9.76 o 
   7   5   3       72.44       56.18      5.57 o 
   8   5   3        6.28        9.37      4.82 o 
   9   5   3       30.27       23.75      5.92 o 
  10   5   3      856.50      821.59     20.53 o 
  11   5   3       36.82       40.72      7.21 o 
 -11   6   3       48.86       51.79      7.15 o 
 -10   6   3       77.11       61.12      6.59 o 
  -9   6   3      224.91      206.92      9.54 o 
  -8   6   3      716.06      741.53     20.95 o 
  -7   6   3      344.24      339.67     10.76 o 
  -6   6   3       21.51       19.88      5.81 o 
  -5   6   3     1008.77     1064.78     21.79 o 
  -4   6   3      115.93      108.88      8.41 o 
  -3   6   3      240.31      236.74     11.93 o 
  -2   6   3      140.45      144.82      6.53 o 
  -1   6   3       72.37       84.04      8.12 o 
   0   6   3       95.67       91.13      7.87 o 
   1   6   3      194.66      184.64     11.32 o 
   2   6   3     2199.84     2219.49     36.68 o 
   3   6   3     1138.10     1158.62     29.08 o 
   4   6   3       31.85       26.55      5.13 o 
   5   6   3      102.22       92.13      7.18 o 
   6   6   3     1277.73     1251.86     28.53 o 
   7   6   3      883.92      945.05     21.59 o 
   8   6   3       17.40       11.63      5.64 o 
   9   6   3      108.35      102.27     11.33 o 
  10   6   3      100.81      107.28      9.26 o 
  -9   7   3        0.56       -5.69     10.06 o 
  -8   7   3       20.17       21.23      6.32 o 
  -7   7   3      372.71      363.65     13.75 o 
  -6   7   3      622.91      623.20     17.43 o 
  -5   7   3      344.83      377.31     14.82 o 
  -4   7   3       41.55       50.30      6.38 o 
  -3   7   3        2.88       -0.38      4.08 o 
  -2   7   3      236.05      238.78      9.18 o 
  -1   7   3     1308.43     1324.25     27.58 o 
   0   7   3      718.48      700.10     13.60 o 
   1   7   3      385.43      373.50     11.28 o 
   2   7   3        2.04        0.40      3.74 o 
   3   7   3      123.17      135.37      8.84 o 
   4   7   3     1152.70     1235.24     27.54 o 
   5   7   3      621.86      661.96     22.92 o 
   6   7   3      339.23      310.62     12.92 o 
   7   7   3      122.91      140.93      9.63 o 
   8   7   3        0.71       -1.60      7.18 o 
   9   7   3       70.13       70.00     11.26 o 
  -7   8   3      191.40      207.18     15.26 o 
  -6   8   3       40.30       28.53      9.17 o 
  -5   8   3       19.76       10.47      7.42 o 
  -4   8   3      338.00      322.26     17.69 o 
  -3   8   3      157.57      143.08     12.93 o 
  -2   8   3      890.46      935.36     46.61 o 
  -1   8   3        6.70        8.70      5.55 o 
   0   8   3      256.98      273.25     14.74 o 
   1   8   3      685.18      687.58     18.63 o 
   2   8   3      226.81      236.03     11.64 o 
   3   8   3      474.73      516.10     16.85 o 
   4   8   3      202.48      207.41     11.57 o 
   5   8   3       14.96        9.42      7.86 o 
   6   8   3      166.50      184.47     15.02 o 
   7   8   3      159.49      183.24     15.44 o 
  -4   9   3        8.17        2.25      7.34 o 
  -3   9   3      134.40      128.49     25.78 o 
  -2   9   3       25.58       17.68     11.52 o 
  -1   9   3       15.32        9.28      8.60 o 
   0   9   3      242.61      245.82     12.94 o 
   1   9   3      130.86      135.42     18.02 o 
   2   9   3        1.59       12.60     11.37 o 
   3   9   3       16.53       14.41     12.60 o 
   4   9   3        7.07        7.87     12.95 o 
 -14   0   4        0.28        6.88     10.03 o 
 -13   0   4      517.16      488.62     26.66 o 
 -12   0   4      177.19      189.61     16.68 o 
 -11   0   4      894.14      943.59     34.83 o 
 -10   0   4       23.79       28.34      8.34 o 
  -9   0   4       22.76       24.44      7.70 o 
  -8   0   4     1501.45     1596.10     44.29 o 
  -7   0   4     1214.70     1182.23     34.37 o 
  -6   0   4    28426.11    28335.11    415.36 o 
  -5   0   4     6943.09     6951.04    106.67 o 
  -4   0   4      732.99      680.63     14.71 o 
  -3   0   4     5486.04     5758.54     72.13 o 
  -2   0   4       54.60       38.13      2.61 o 
  -1   0   4     4866.28     5029.24     77.18 o 
   0   0   4    15044.44    14604.61    217.07 o 
   1   0   4    14199.93    14598.80    216.65 o 
   2   0   4     4486.95     4623.89     70.91 o 
   3   0   4      290.68      221.39      6.65 o 
   4   0   4     5228.76     5122.17     79.50 o 
   5   0   4      573.68      726.81     15.63 o 
   6   0   4     3017.05     2976.55     49.71 o 
   7   0   4      574.26      578.89     14.61 o 
   8   0   4      387.72      405.80     12.50 o 
   9   0   4     7842.49     8055.72    176.20 o 
  10   0   4     1405.93     1414.74     43.70 o 
  11   0   4     1223.80     1192.74     40.55 o 
  12   0   4      184.83      184.83     16.91 o 
  13   0   4        1.82       -3.44     10.61 o 
 -14   1   4      240.93      218.24     14.13 o 
 -13   1   4        2.04        2.86      6.37 o 
 -12   1   4        9.22        9.66      6.07 o 
 -11   1   4        0.19       -7.04      4.69 o 
 -10   1   4        2.98       -1.94      4.72 o 
  -9   1   4     2149.02     2201.53     51.87 o 
  -8   1   4     2311.37     2282.23     34.64 o 
  -7   1   4      499.66      476.39     11.48 o 
  -6   1   4      166.27      159.09      6.15 o 
  -5   1   4       55.25       38.52      3.18 o 
  -4   1   4     4901.91     4979.69     62.74 o 
  -3   1   4     1201.95     1191.21     21.45 o 
  -2   1   4     1882.89     1745.88     20.58 o 
  -1   1   4     1160.18     1227.19     12.17 o 
   0   1   4     9079.99     9084.31     85.48 o 
   1   1   4      549.28      497.89      7.13 o 
   2   1   4       10.50       11.94      1.34 o 
   3   1   4     3785.06     3652.29     44.27 o 
   4   1   4     2245.77     2236.09     26.85 o 
   5   1   4      268.78      340.28      6.84 o 
   6   1   4     5422.88     5466.15     61.05 o 
   7   1   4     3020.00     2968.07     35.74 o 
   8   1   4     1704.15     1698.01     27.10 o 
   9   1   4      542.72      525.29     13.00 o 
  10   1   4      187.57      198.87     11.21 o 
  11   1   4      157.62      149.67     10.49 o 
  12   1   4      407.31      427.60     17.18 o 
  13   1   4      219.75      270.31     15.39 o 
 -13   2   4       41.67       42.61      8.27 o 
 -12   2   4      210.03      210.01     15.95 o 
 -11   2   4       12.88       11.04      4.92 o 
 -10   2   4      121.07      125.64      6.53 o 
  -9   2   4       61.86       74.81      5.19 o 
  -8   2   4      133.66      130.27      8.74 o 
  -7   2   4       45.17       58.27      4.72 o 
  -6   2   4      778.14      794.52     17.67 o 
  -5   2   4     5930.09     6143.71     77.60 o 
  -4   2   4      740.05      740.18     13.11 o 
  -3   2   4     3609.90     3719.25     43.82 o 
  -2   2   4     2047.04     2066.48     24.27 o 
  -1   2   4     1430.37     1530.31     19.10 o 
   0   2   4     2482.91     2585.89     43.21 o 
   1   2   4     1017.49     1006.39     12.87 o 
   2   2   4      102.79       98.90      2.59 o 
   3   2   4     1217.80     1114.87     12.90 o 
   4   2   4       34.75       32.93      1.96 o 
   5   2   4      395.54      408.43     12.57 o 
   6   2   4        5.36        4.14      2.15 o 
   7   2   4       27.78       30.84      4.08 o 
   8   2   4      290.51      308.87     13.59 o 
   9   2   4      320.06      315.74     10.46 o 
  10   2   4      436.85      437.64     12.93 o 
  11   2   4       22.36       13.33      6.73 o 
  12   2   4       43.10       40.56     10.00 o 
  13   2   4       69.72       54.14      9.68 o 
 -13   3   4       14.46        9.86      7.23 o 
 -12   3   4       24.04       26.76      6.18 o 
 -11   3   4      271.90      285.93     10.48 o 
 -10   3   4       23.51       16.71      4.26 o 
  -9   3   4        1.95       -2.44      3.20 o 
  -8   3   4       95.70      106.01      6.41 o 
  -7   3   4      687.17      705.10     14.99 o 
  -6   3   4     1211.83     1242.30     21.21 o 
  -5   3   4      449.69      419.81     15.84 o 
  -4   3   4     1051.89     1005.44     15.49 o 
  -3   3   4       28.44       23.47      2.18 o 
  -2   3   4      414.53      436.21      7.04 o 
  -1   3   4       86.33      102.75      3.86 o 
   0   3   4     1171.57     1225.87     14.85 o 
   1   3   4        7.37        6.23      2.04 o 
   2   3   4     1036.31     1024.50     13.84 o 
   3   3   4      374.94      344.14      6.71 o 
   4   3   4     1210.24     1275.99     20.75 o 
   5   3   4       15.33       17.44      2.60 o 
   6   3   4      657.62      656.99     11.73 o 
   7   3   4       38.84       44.56      4.00 o 
   8   3   4      495.58      523.52     11.67 o 
   9   3   4       23.44       20.48      4.07 o 
  10   3   4      156.02      141.92      8.28 o 
  11   3   4      170.62      187.72      9.98 o 
  12   3   4       49.19       48.98     12.63 o 
  13   3   4       68.72       66.02     13.94 o 
 -12   4   4      391.78      390.36     12.68 o 
 -11   4   4      400.46      383.58     11.80 o 
 -10   4   4      467.36      478.79     12.68 o 
  -9   4   4        4.22        5.96      3.70 o 
  -8   4   4      947.10      973.22     21.99 o 
  -7   4   4     1917.65     1896.62     32.88 o 
  -6   4   4     2212.28     2068.00     31.92 o 
  -5   4   4      391.96      403.73     10.71 o 
  -4   4   4    10935.08    11060.44    118.70 o 
  -3   4   4       63.91       51.36      5.20 o 
  -2   4   4     2465.28     2464.94     27.17 o 
  -1   4   4     8281.43     8396.05    104.66 o 
   0   4   4      758.61      692.50     10.13 o 
   1   4   4     2451.92     2509.88     34.81 o 
   2   4   4      370.99      382.89      8.38 o 
   3   4   4      670.89      671.55     11.19 o 
   4   4   4     3802.84     3594.79     42.18 o 
   5   4   4     1496.37     1447.72     20.33 o 
   6   4   4      213.02      197.46      9.30 o 
   7   4   4      692.50      683.58     13.03 o 
   8   4   4        7.07        9.92      3.60 o 
   9   4   4     1201.30     1154.99     19.70 o 
  10   4   4      944.49      960.28     18.30 o 
  11   4   4     1371.44     1464.45     33.95 o 
  12   4   4       23.80       42.66     18.78 o 
 -12   5   4       32.89       44.59      6.45 o 
 -11   5   4       22.02       36.50      5.79 o 
 -10   5   4      483.73      474.99     13.05 o 
  -9   5   4     1331.02     1257.26     22.19 o 
  -8   5   4      789.90      799.42     16.20 o 
  -7   5   4        2.95        4.65      4.07 o 
  -6   5   4       68.11       56.11      6.36 o 
  -5   5   4      195.68      215.75      8.51 o 
  -4   5   4     3455.66     3438.61     48.53 o 
  -3   5   4     4045.29     3964.58     47.18 o 
  -2   5   4      611.04      542.76     10.62 o 
  -1   5   4      123.39      123.59      6.23 o 
   0   5   4     1227.87     1206.10     16.49 o 
   1   5   4     1604.14     1478.82     38.23 o 
   2   5   4     4033.00     4058.83     62.23 o 
   3   5   4     2267.20     2247.18     35.14 o 
   4   5   4     1719.45     1662.77     28.07 o 
   5   5   4      121.93      113.60      6.63 o 
   6   5   4     1231.07     1229.72     23.39 o 
   7   5   4     1912.52     1951.32     33.18 o 
   8   5   4      567.07      584.94     16.06 o 
   9   5   4      461.34      451.68     14.45 o 
  10   5   4       78.46       71.87      8.64 o 
  11   5   4       24.69       33.19      7.23 o 
 -11   6   4      253.35      288.58     13.61 o 
 -10   6   4      135.99      139.98      9.77 o 
  -9   6   4       33.50       21.36      6.01 o 
  -8   6   4      107.49      107.37      8.50 o 
  -7   6   4       58.92       63.58      6.98 o 
  -6   6   4      946.37      901.95     35.64 o 
  -5   6   4     2090.34     2074.18     42.77 o 
  -4   6   4      966.41      931.97     24.71 o 
  -3   6   4      339.27      320.37     21.41 o 
  -2   6   4      734.43      699.90     14.02 o 
  -1   6   4       45.38       41.13      5.15 o 
   0   6   4     2267.67     2225.85     62.45 o 
   1   6   4      139.31      138.17      7.70 o 
   2   6   4       49.11       45.89      5.64 o 
   3   6   4     1015.33      992.32     21.04 o 
   4   6   4      784.95      770.84     30.33 o 
   5   6   4      648.30      679.39     16.95 o 
   6   6   4      264.72      278.58     13.85 o 
   7   6   4      616.25      597.68     16.71 o 
   8   6   4      356.69      363.65     13.71 o 
   9   6   4      193.67      209.23     14.37 o 
  10   6   4      251.53      251.04     15.95 o 
  -9   7   4       24.27       12.10      6.43 o 
  -8   7   4      108.20       98.38      8.60 o 
  -7   7   4        9.90        5.31      5.43 o 
  -6   7   4      179.96      144.67      9.25 o 
  -5   7   4       38.13       48.23     10.85 o 
  -4   7   4      296.21      287.95     11.99 o 
  -3   7   4      134.23      138.03     10.49 o 
  -2   7   4      193.59      188.39      7.99 o 
  -1   7   4       21.23       24.41      8.97 o 
   0   7   4      616.94      600.95     35.15 o 
   1   7   4      219.04      239.95     10.82 o 
   2   7   4      332.41      322.92     12.19 o 
   3   7   4        1.54       -1.24      4.33 o 
   4   7   4       40.30       45.02      7.67 o 
   5   7   4       96.76       95.61      8.02 o 
   6   7   4        4.61        9.76      7.67 o 
   7   7   4       76.34       83.59     10.87 o 
   8   7   4        8.73       11.74      8.05 o 
   9   7   4        0.04        4.85      7.82 o 
  -7   8   4       68.93       77.23     11.66 o 
  -6   8   4        7.39       11.77      7.88 o 
  -5   8   4      153.81      153.23     19.54 o 
  -4   8   4       57.15       64.05     10.10 o 
  -3   8   4      181.07      172.18     10.35 o 
  -2   8   4      165.95      158.91     15.79 o 
  -1   8   4        1.68        1.85      3.90 o 
   0   8   4       12.33        8.13      4.80 o 
   1   8   4       13.00       14.92      5.12 o 
   2   8   4        0.00       -0.18      6.46 o 
   3   8   4       55.43       36.67      8.81 o 
   4   8   4      221.50      222.73     15.25 o 
   5   8   4      209.69      219.74     15.59 o 
   6   8   4        3.90        4.38      8.01 o 
   7   8   4        0.03       -8.30      9.51 o 
  -4   9   4        4.41        9.37      8.64 o 
  -3   9   4       78.88       57.25     10.50 o 
  -2   9   4      267.72      256.62     44.30 o 
  -1   9   4       17.48       19.64      9.18 o 
   0   9   4       84.79       92.55     10.72 o 
   1   9   4      338.29      370.25     26.71 o 
   2   9   4      401.05      506.92     31.55 o 
   3   9   4      198.55      212.88     22.63 o 
   4   9   4        1.67       -0.70     13.18 o 
 -14   1   5      126.41      123.82     11.85 o 
 -13   1   5       37.62       32.68      8.20 o 
 -12   1   5      163.21      177.67     16.24 o 
 -11   1   5       23.22       22.56     15.31 o 
 -10   1   5      384.57      383.71     14.56 o 
  -9   1   5      391.98      379.07     13.06 o 
  -8   1   5       81.07       78.61      5.77 o 
  -7   1   5      992.43      956.40     17.91 o 
  -6   1   5      506.81      487.40     14.64 o 
  -5   1   5     2628.44     2653.20     36.60 o 
  -4   1   5       26.59       28.11      2.05 o 
  -3   1   5      671.21      721.07     10.45 o 
  -2   1   5    12511.94    12629.60    132.50 o 
  -1   1   5      220.42      210.07      5.23 o 
   0   1   5     4972.52     5001.08     67.19 o 
   1   1   5      132.74      152.93      3.54 o 
   2   1   5     3248.47     3425.81     38.32 o 
   3   1   5      343.19      299.61     10.05 o 
   4   1   5      982.72      992.41     13.91 o 
   5   1   5     5572.62     5688.09     63.13 o 
   6   1   5       28.40       20.78      2.60 o 
   7   1   5      264.15      281.44      7.17 o 
   8   1   5     3414.74     3485.71     48.73 o 
   9   1   5       69.65       85.04      6.07 o 
  10   1   5      297.24      339.76     14.24 o 
  11   1   5      211.17      222.35     12.46 o 
  12   1   5      656.32      627.61     20.85 o 
  13   1   5       43.90       53.76      9.44 o 
 -13   2   5      107.82      108.65     22.16 o 
 -12   2   5       11.73       12.68      6.36 o 
 -11   2   5      212.22      213.38     10.21 o 
 -10   2   5      624.38      628.87     13.87 o 
  -9   2   5      937.03      929.78     22.89 o 
  -8   2   5     4073.86     4059.74     77.06 o 
  -7   2   5     1539.49     1564.76     25.60 o 
  -6   2   5      495.27      492.88     11.27 o 
  -5   2   5     3754.97     3667.67     58.27 o 
  -4   2   5     8873.72     8693.00    125.12 o 
  -3   2   5     1970.60     1925.67     26.63 o 
  -2   2   5     6642.36     6728.21     75.60 o 
  -1   2   5      106.90      125.16      3.39 o 
   0   2   5     2834.57     2763.35     37.96 o 
   1   2   5     6001.69     5946.64     64.88 o 
   2   2   5     2669.56     2502.09     29.35 o 
   3   2   5       33.86       19.48      1.58 o 
   4   2   5      455.99      505.91     12.18 o 
   5   2   5      293.38      320.12      6.14 o 
   6   2   5     3261.74     3180.04     37.90 o 
   7   2   5     4848.85     4718.64     62.89 o 
   8   2   5     4330.21     4252.04     58.20 o 
   9   2   5      298.14      315.96     10.52 o 
  10   2   5      847.00      834.64     24.48 o 
  11   2   5     1887.55     1835.07     75.80 o 
  12   2   5      100.77       95.76     10.12 o 
  13   2   5      581.24      627.25     22.21 o 
 -13   3   5       76.98       74.03      8.32 o 
 -12   3   5      291.48      277.10     12.26 o 
 -11   3   5      786.82      756.56     20.48 o 
 -10   3   5     1431.93     1420.42     23.34 o 
  -9   3   5       60.74       47.48      5.64 o 
  -8   3   5      849.32      847.11     17.84 o 
  -7   3   5     3412.25     3363.45     64.17 o 
  -6   3   5      864.12      827.43     17.03 o 
  -5   3   5     1795.22     1715.26     22.41 o 
  -4   3   5       69.90       58.60      3.18 o 
  -3   3   5      709.90      672.77     11.73 o 
  -2   3   5     6981.24     6794.10     65.62 o 
  -1   3   5     1231.92     1146.35     17.29 o 
   0   3   5       15.48       15.76      3.70 o 
   1   3   5      921.98      910.56     12.33 o 
   2   3   5      223.99      205.00      4.63 o 
   3   3   5      943.94      870.33     12.48 o 
   4   3   5     7635.79     7456.01     72.79 o 
   5   3   5     8446.08     8259.20     80.61 o 
   6   3   5      200.41      179.59      6.12 o 
   7   3   5      148.53      141.20      5.87 o 
   8   3   5      344.48      352.26     11.25 o 
   9   3   5      192.66      178.93      8.53 o 
  10   3   5     2909.37     2914.45     51.92 o 
  11   3   5     1611.84     1634.04     30.00 o 
  12   3   5      129.83      140.35     11.73 o 
 -12   4   5        0.48       -3.94      4.38 o 
 -11   4   5       16.70       14.18      4.86 o 
 -10   4   5       41.22       44.01      5.53 o 
  -9   4   5       98.06       92.77      6.90 o 
  -8   4   5      707.63      705.90     16.33 o 
  -7   4   5     1654.82     1648.54     27.80 o 
  -6   4   5        0.93       22.71     19.21 o 
  -5   4   5     3795.14     3719.50     51.17 o 
  -4   4   5     3068.76     2944.00     35.66 o 
  -3   4   5     1032.58     1030.40     15.37 o 
  -2   4   5      613.85      573.70     10.56 o 
  -1   4   5      448.80      448.61      9.50 o 
   0   4   5       70.54       56.20      3.19 o 
   1   4   5     1051.73     1004.41     14.21 o 
   2   4   5     2420.09     2433.77     29.47 o 
   3   4   5      682.61      728.17     11.66 o 
   4   4   5      962.39      960.29     14.64 o 
   5   4   5      561.35      578.47     10.86 o 
   6   4   5      617.61      658.33     12.27 o 
   7   4   5     1432.26     1412.23     21.17 o 
   8   4   5        2.59        0.80      3.49 o 
   9   4   5      137.88      140.71      7.05 o 
  10   4   5       72.85       65.61      8.94 o 
  11   4   5       70.96       84.50     10.35 o 
  12   4   5      147.51      138.66     14.29 o 
 -12   5   5       49.37       57.39      6.70 o 
 -11   5   5      318.25      308.44     11.38 o 
 -10   5   5        0.14        1.25      4.30 o 
  -9   5   5       39.59       32.15      5.20 o 
  -8   5   5      131.75      106.60      7.26 o 
  -7   5   5     2643.25     2480.38     76.58 o 
  -6   5   5      216.67      196.47      8.62 o 
  -5   5   5      320.27      332.63     10.56 o 
  -4   5   5       24.58       35.27      4.45 o 
  -3   5   5      543.58      541.17     14.22 o 
  -2   5   5       29.59       24.77      3.50 o 
  -1   5   5      371.20      402.53      9.98 o 
   0   5   5     2098.93     2080.91     40.86 o 
   1   5   5      303.44      376.32     17.17 o 
   2   5   5      181.66      192.65      8.34 o 
   3   5   5       82.03       84.94      6.90 o 
   4   5   5      382.21      387.23     11.34 o 
   5   5   5       43.18       51.86      5.53 o 
   6   5   5      644.28      607.49     15.30 o 
   7   5   5      178.60      188.95     10.67 o 
   8   5   5       21.14       13.07      5.12 o 
   9   5   5       41.44       39.07      8.31 o 
  10   5   5       17.34       20.88      7.84 o 
  11   5   5       21.57       13.36      8.29 o 
 -10   6   5      261.14      266.08     13.06 o 
  -9   6   5      414.21      446.21     15.49 o 
  -8   6   5      331.66      293.67     12.60 o 
  -7   6   5        4.49        8.49      6.10 o 
  -6   6   5      525.64      458.14     17.35 o 
  -5   6   5      727.24      744.20     24.21 o 
  -4   6   5     2894.32     2753.11     53.57 o 
  -3   6   5     1880.49     1855.98     67.84 o 
  -2   6   5       36.26       40.63      4.61 o 
  -1   6   5      356.21      355.46     12.07 o 
   0   6   5       88.54       95.24     13.65 o 
   1   6   5      143.68      117.46      7.22 o 
   2   6   5     1718.64     1726.26     32.48 o 
   3   6   5      841.02      845.35     18.85 o 
   4   6   5        8.02        3.81      4.23 o 
   5   6   5      370.22      387.55     12.67 o 
   6   6   5      513.54      498.54     29.72 o 
   7   6   5       78.79       74.54     12.34 o 
   8   6   5      266.88      262.78     15.90 o 
   9   6   5      176.72      209.97     14.58 o 
  10   6   5       16.92       15.22      8.68 o 
  -9   7   5        1.98        4.52      5.84 o 
  -8   7   5      303.28      278.36     13.02 o 
  -7   7   5       92.15      117.05      9.20 o 
  -6   7   5      329.90      389.69     19.19 o 
  -5   7   5        8.49        7.20      6.42 o 
  -4   7   5       56.56       62.85     13.27 o 
  -3   7   5      369.34      346.66     16.10 o 
  -2   7   5      904.89      912.42     17.82 o 
  -1   7   5     1883.90     1865.24     33.68 o 
   0   7   5     1414.88     1402.34     33.81 o 
   1   7   5      345.92      356.78     12.63 o 
   2   7   5      104.14      108.30      9.97 o 
   3   7   5      301.26      343.03     16.63 o 
   4   7   5      812.07      895.69     27.66 o 
   5   7   5      246.71      287.34     15.93 o 
   6   7   5      198.85      217.83     15.98 o 
   7   7   5        4.09        6.26      6.97 o 
   8   7   5       56.75       67.38     10.84 o 
  -7   8   5       50.50       58.78     11.13 o 
  -6   8   5      163.48      157.47     10.68 o 
  -5   8   5      570.17      579.14     18.80 o 
  -4   8   5        3.73        5.64      8.22 o 
  -3   8   5      148.88      173.59     10.70 o 
  -2   8   5      350.53      365.53     14.59 o 
  -1   8   5       46.77       40.97      5.70 o 
   0   8   5      972.33      972.09     22.91 o 
   1   8   5     1207.46     1171.14     25.86 o 
   2   8   5      681.05      693.42     40.34 o 
   3   8   5      247.75      294.87     16.91 o 
   4   8   5        0.20        0.31      7.40 o 
   5   8   5       28.95       33.34      9.25 o 
   6   8   5      158.19      198.83     24.00 o 
   7   8   5      392.77      424.35     21.42 o 
  -4   9   5       12.39       26.67      9.36 o 
  -3   9   5        3.78       -3.45      7.24 o 
  -2   9   5       19.92       25.44      9.50 o 
  -1   9   5       22.21       27.24      9.30 o 
   0   9   5        0.72       -9.31      6.52 o 
   1   9   5        6.21       -3.91     10.85 o 
   2   9   5       14.25        1.34     11.61 o 
   3   9   5       13.83        8.40     12.54 o 
 -14   0   6        6.96        4.96      9.80 o 
 -13   0   6      432.07      428.18     26.25 o 
 -12   0   6      199.38      205.82     17.67 o 
 -11   0   6      285.51      333.21     21.17 o 
 -10   0   6      527.60      517.68     24.38 o 
  -9   0   6     1004.88     1049.51     35.00 o 
  -8   0   6     4064.00     4125.14     96.38 o 
  -7   0   6     8343.17     8709.27    204.19 o 
  -6   0   6    18277.93    18583.94    346.74 o 
  -5   0   6      291.33      307.55     17.85 o 
  -4   0   6      909.10      985.45     17.17 o 
  -3   0   6     1818.32     1816.36     25.71 o 
  -2   0   6     2148.65     2160.62     29.48 o 
  -1   0   6    12115.43    11970.34    285.88 o 
   0   0   6      279.43      215.77      7.05 o 
   1   0   6       16.51       31.42      3.03 o 
   2   0   6    11453.59    11650.70    177.36 o 
   3   0   6       93.91      134.98      5.60 o 
   4   0   6     6762.97     6612.53    101.99 o 
   5   0   6      738.49      611.85     15.75 o 
   6   0   6     3219.75     3049.80     51.56 o 
   7   0   6     1955.75     2005.40     37.00 o 
   8   0   6     5121.55     5186.15     84.64 o 
   9   0   6    11170.96    11450.78    244.76 o 
  10   0   6       76.39       91.04     12.01 o 
  11   0   6      211.81      237.32     19.01 o 
  12   0   6      412.99      419.25     24.56 o 
  13   0   6        5.45       11.37     11.26 o 
 -13   1   6      132.20      133.36     13.01 o 
 -12   1   6       56.87       54.44      9.62 o 
 -11   1   6      378.85      379.54     16.39 o 
 -10   1   6     1493.88     1483.62     32.42 o 
  -9   1   6      408.81      406.17     13.67 o 
  -8   1   6     1071.74     1054.96     20.13 o 
  -7   1   6       10.71       10.65      3.13 o 
  -6   1   6       68.24       71.42      5.20 o 
  -5   1   6     2697.31     2737.79     32.71 o 
  -4   1   6     6056.45     6049.41     66.25 o 
  -3   1   6     4842.10     4688.22     46.77 o 
  -2   1   6     3160.96     3483.76     35.41 o 
  -1   1   6       29.78       28.17      2.18 o 
   0   1   6      102.32       89.39      3.03 o 
   1   1   6       82.20       61.68      4.18 o 
   2   1   6    13574.45    13264.60    140.24 o 
   3   1   6     6558.10     6709.54     97.64 o 
   4   1   6       38.95       64.96      7.71 o 
   5   1   6     3760.07     3865.90     44.69 o 
   6   1   6      360.85      334.45      7.75 o 
   7   1   6     1943.68     1946.39     25.79 o 
   8   1   6     1771.02     1746.21     28.15 o 
   9   1   6     2194.39     2271.50     35.36 o 
  10   1   6      690.12      712.09     22.40 o 
  11   1   6      163.22      181.85     11.65 o 
  12   1   6      113.90      125.92     20.50 o 
  13   1   6       70.42       70.85      9.99 o 
 -13   2   6        4.39       11.75      7.02 o 
 -12   2   6        4.35       -0.04      6.10 o 
 -11   2   6       11.06        9.80      4.87 o 
 -10   2   6      135.16      132.71     10.76 o 
  -9   2   6      196.43      190.14     14.64 o 
  -8   2   6      102.67       83.47      5.96 o 
  -7   2   6     2568.05     2478.72     36.76 o 
  -6   2   6        1.53        1.39      1.70 o 
  -5   2   6      153.77      139.84      6.57 o 
  -4   2   6       43.58       42.84      2.79 o 
  -3   2   6     1344.65     1382.14     20.56 o 
  -2   2   6     3119.53     3114.36     31.83 o 
  -1   2   6      751.92      739.02      9.63 o 
   0   2   6     2444.30     2560.40     44.21 o 
   1   2   6       18.73       19.05      2.20 o 
   2   2   6     1072.10     1160.98     15.33 o 
   3   2   6      548.77      627.42     11.12 o 
   4   2   6      396.17      443.32      7.23 o 
   5   2   6     8380.29     8626.29     93.90 o 
   6   2   6       42.42       53.76      3.62 o 
   7   2   6      304.90      308.11      9.52 o 
   8   2   6      162.47      164.64      7.91 o 
   9   2   6      268.66      279.06     10.24 o 
  10   2   6      213.85      203.27     11.38 o 
  11   2   6        2.84       -6.94      6.30 o 
  12   2   6       18.24       15.60      7.38 o 
  13   2   6        9.62        7.72     12.71 o 
 -13   3   6       50.81       38.84      7.49 o 
 -12   3   6      242.03      231.20     11.47 o 
 -11   3   6       92.99       70.56      6.32 o 
 -10   3   6      234.89      248.13     13.24 o 
  -9   3   6      112.17      118.16      7.40 o 
  -8   3   6      223.98      218.77      8.84 o 
  -7   3   6      535.96      513.68     15.52 o 
  -6   3   6        7.40        7.77      3.04 o 
  -5   3   6     1780.01     1675.72     22.33 o 
  -4   3   6      299.88      311.74     10.57 o 
  -3   3   6     2896.27     2833.95     33.70 o 
  -2   3   6      376.91      376.66      8.67 o 
  -1   3   6     2499.81     2692.05     36.20 o 
   0   3   6     2256.72     2261.64     40.92 o 
   1   3   6       13.66       18.80      2.39 o 
   2   3   6     1031.41     1017.18     13.59 o 
   3   3   6       16.48       23.80      1.94 o 
   4   3   6        9.15       11.08      2.01 o 
   5   3   6     1878.01     1953.04     22.32 o 
   6   3   6        3.83        5.97      2.70 o 
   7   3   6      779.80      788.11     15.12 o 
   8   3   6       40.33       38.70      5.03 o 
   9   3   6      663.55      656.86     15.90 o 
  10   3   6       47.67       44.49      6.28 o 
  11   3   6       92.45       77.12      9.55 o 
  12   3   6      514.79      534.59     20.17 o 
 -12   4   6      165.93      159.36      8.89 o 
 -11   4   6      455.12      449.84     14.62 o 
 -10   4   6      303.40      294.39     11.51 o 
  -9   4   6      264.82      220.74      9.80 o 
  -8   4   6     1060.81     1065.24     21.41 o 
  -7   4   6      363.35      355.55     11.00 o 
  -6   4   6     1693.82     1688.03     27.72 o 
  -5   4   6     1917.62     1925.10     30.08 o 
  -4   4   6      224.98      231.70      6.63 o 
  -3   4   6      108.38       89.60      4.30 o 
  -2   4   6      586.03      539.83      9.08 o 
  -1   4   6      353.83      304.14      7.49 o 
   0   4   6     2425.43     2473.12     45.51 o 
   1   4   6      463.14      432.79     10.62 o 
   2   4   6     1950.81     1991.45     30.39 o 
   3   4   6     1028.04      977.72     17.85 o 
   4   4   6     5403.02     5392.10     60.65 o 
   5   4   6     2789.07     2730.42     33.77 o 
   6   4   6      514.03      510.82     12.97 o 
   7   4   6        0.13       -0.80      3.70 o 
   8   4   6      460.05      451.24     13.16 o 
   9   4   6      757.31      785.22     23.80 o 
  10   4   6      372.19      397.70     17.59 o 
  11   4   6       96.68       88.07     16.36 o 
  12   4   6       28.57       18.85      9.86 o 
 -11   5   6       28.05       24.01      5.53 o 
 -10   5   6      787.20      773.70     17.22 o 
  -9   5   6     1073.32     1107.10     25.15 o 
  -8   5   6      233.51      245.34     10.27 o 
  -7   5   6      102.86       88.95      6.58 o 
  -6   5   6       17.75       22.69      7.29 o 
  -5   5   6       15.99       11.30      6.47 o 
  -4   5   6     3262.94     3356.59     83.85 o 
  -3   5   6     2278.78     2308.94     36.26 o 
  -2   5   6      158.63      137.40      6.25 o 
  -1   5   6      419.43      421.62     10.38 o 
   0   5   6      264.53      242.89     11.45 o 
   1   5   6     1901.44     1812.82     29.81 o 
   2   5   6     2058.10     1986.68     31.92 o 
   3   5   6     1165.69     1141.47     21.35 o 
   4   5   6       44.22       35.63      4.54 o 
   5   5   6        5.75        4.45      3.54 o 
   6   5   6      325.03      315.29     20.18 o 
   7   5   6      550.54      543.57     27.47 o 
   8   5   6      883.93      865.06     25.91 o 
   9   5   6      155.17      134.68     11.50 o 
  10   5   6       95.05       82.71     10.63 o 
  11   5   6      519.24      528.40     34.09 o 
 -10   6   6      121.51      116.68      9.61 o 
  -9   6   6       25.74       12.02      5.91 o 
  -8   6   6        9.99       10.20      6.63 o 
  -7   6   6     1549.73     1555.61     36.62 o 
  -6   6   6      689.11      656.73     21.44 o 
  -5   6   6        8.12       17.63      6.20 o 
  -4   6   6       11.90       17.64      5.94 o 
  -3   6   6      382.75      362.74     11.74 o 
  -2   6   6     2412.35     2327.43     36.20 o 
  -1   6   6     3017.23     2986.41     53.15 o 
   0   6   6     1135.96     1122.22     28.00 o 
   1   6   6       54.88       48.15      7.76 o 
   2   6   6       11.14       16.79      6.43 o 
   3   6   6      417.00      387.68     16.23 o 
   4   6   6      323.49      313.71     15.38 o 
   5   6   6      858.46      897.75     41.51 o 
   6   6   6       15.00        7.83      6.33 o 
   7   6   6      106.78       80.48     10.16 o 
   8   6   6      313.28      353.35     17.83 o 
   9   6   6      287.70      288.46     17.03 o 
  10   6   6      212.15      246.48     20.30 o 
  -9   7   6       73.59       56.49      9.58 o 
  -8   7   6       40.98       48.30      7.50 o 
  -7   7   6      703.45      631.08     18.78 o 
  -6   7   6      468.39      423.78     18.53 o 
  -5   7   6      437.49      400.68     47.27 o 
  -4   7   6        2.44        0.15      5.48 o 
  -3   7   6      241.05      216.14     13.34 o 
  -2   7   6       19.96       23.70      4.77 o 
  -1   7   6       29.41       30.77      5.80 o 
   0   7   6       17.60       13.91      8.19 o 
   1   7   6       33.25       26.79      7.00 o 
   2   7   6      374.24      359.69     25.52 o 
   3   7   6      260.87      276.14     15.64 o 
   4   7   6        0.64       -6.43      9.10 o 
   5   7   6       35.12       33.70      8.48 o 
   6   7   6      302.23      287.20     16.83 o 
   7   7   6       11.97       17.68      8.04 o 
   8   7   6       66.83       56.30     10.53 o 
  -7   8   6       44.94       35.26      7.28 o 
  -6   8   6       33.10       30.20      7.33 o 
  -5   8   6       74.07       57.44      8.43 o 
  -4   8   6       93.82       77.58     24.29 o 
  -3   8   6      439.80      444.11     33.92 o 
  -2   8   6       94.04      101.87     11.10 o 
  -1   8   6       13.24       23.51      5.26 o 
   0   8   6       35.55       37.21      7.12 o 
   1   8   6       19.23       14.02     10.06 o 
   2   8   6       23.27       23.06      8.42 o 
   3   8   6      181.82      189.95     14.00 o 
   4   8   6      272.63      300.74     17.94 o 
   5   8   6        7.80        9.27      8.01 o 
   6   8   6        0.15      -10.21      7.67 o 
  -3   9   6       33.58       39.80     10.30 o 
  -2   9   6      234.76      229.38     16.88 o 
  -1   9   6       48.65       46.09     10.71 o 
   0   9   6      218.32      220.40     14.59 o 
   1   9   6      346.47      367.80     25.08 o 
   2   9   6      243.26      256.29     16.41 o 
   3   9   6      106.71      111.48     13.09 o 
 -13   1   7      145.29      138.77     19.19 o 
 -12   1   7      420.98      451.60     18.25 o 
 -11   1   7        5.86        8.07      6.25 o 
 -10   1   7        1.61       -0.95      4.24 o 
  -9   1   7     1303.47     1345.28     31.87 o 
  -8   1   7      223.43      221.11      8.77 o 
  -7   1   7     1163.30     1186.06     21.17 o 
  -6   1   7     1906.40     1864.24     28.62 o 
  -5   1   7      934.24      989.00     14.73 o 
  -4   1   7      289.55      311.84      8.25 o 
  -3   1   7      655.01      622.21      9.09 o 
  -2   1   7      262.76      237.57      6.60 o 
  -1   1   7      471.69      479.41      7.34 o 
   0   1   7      878.63      849.46     12.32 o 
   1   1   7       95.92       75.04      3.12 o 
   2   1   7     1219.67     1207.86     18.13 o 
   3   1   7     9049.58     9495.07    102.32 o 
   4   1   7      687.24      597.10     10.25 o 
   5   1   7      581.97      519.41      9.81 o 
   6   1   7     2627.05     2834.92     34.88 o 
   7   1   7      832.99      882.65     14.72 o 
   8   1   7     2807.59     2860.47     43.65 o 
   9   1   7     5877.50     6089.29     81.03 o 
  10   1   7       32.89       32.85      8.02 o 
  11   1   7      274.00      286.94     14.44 o 
  12   1   7       44.32       61.88      9.05 o 
  13   1   7       46.17       45.87      9.38 o 
 -13   2   7        5.61       21.72      7.81 o 
 -12   2   7      103.31       76.88      7.83 o 
 -11   2   7       96.81      105.39      8.15 o 
 -10   2   7      912.74      924.01     23.79 o 
  -9   2   7     7517.18     7367.34     96.77 o 
  -8   2   7     1087.00     1079.48     20.90 o 
  -7   2   7      157.38      156.30      7.30 o 
  -6   2   7     3075.37     2996.13     43.76 o 
  -5   2   7       10.79        5.52      3.05 o 
  -4   2   7     6657.53     6266.57     69.18 o 
  -3   2   7      969.22      845.48     14.55 o 
  -2   2   7     6539.76     6846.14     66.13 o 
  -1   2   7      517.02      433.71      6.75 o 
   0   2   7     4263.71     4406.54     58.91 o 
   1   2   7     5276.30     5316.06     59.03 o 
   2   2   7      382.64      336.21      6.52 o 
   3   2   7     9626.54     9930.01    112.00 o 
   4   2   7     2584.13     2839.76     34.09 o 
   5   2   7     1290.91     1346.35     25.53 o 
   6   2   7    10184.35    10087.13    169.30 o 
   7   2   7     1523.81     1527.29     25.36 o 
   8   2   7     2104.53     2130.20     33.42 o 
   9   2   7      268.18      255.88      9.90 o 
  10   2   7       74.43       69.97      6.90 o 
  11   2   7      337.13      357.59     15.80 o 
  12   2   7      417.48      448.57     18.11 o 
 -13   3   7      340.58      370.46     14.76 o 
 -12   3   7      914.92      942.91     28.67 o 
 -11   3   7      343.73      338.17     16.26 o 
 -10   3   7      179.06      164.08      8.88 o 
  -9   3   7      135.60      138.33      8.42 o 
  -8   3   7      422.39      410.96     22.35 o 
  -7   3   7      317.60      310.34     10.04 o 
  -6   3   7     4320.12     4135.61     56.36 o 
  -5   3   7     1308.17     1203.53     17.61 o 
  -4   3   7     1157.60     1178.01     19.39 o 
  -3   3   7     5150.36     5237.60     58.80 o 
  -2   3   7      332.68      238.69      5.75 o 
  -1   3   7       66.57       27.51      4.14 o 
   0   3   7     5336.29     5213.87     84.94 o 
   1   3   7     2276.25     2272.89     41.95 o 
   2   3   7      661.60      616.70      8.44 o 
   3   3   7     2140.87     2020.45     25.84 o 
   4   3   7     3992.94     3986.66     45.67 o 
   5   3   7     1087.27     1085.88     15.04 o 
   6   3   7      354.42      346.39      8.39 o 
   7   3   7      250.00      241.74      8.83 o 
   8   3   7      145.62      149.74     11.17 o 
   9   3   7      590.20      624.71     15.62 o 
  10   3   7      193.95      221.66     10.12 o 
  11   3   7        3.31       -3.84      5.30 o 
  12   3   7        7.56        6.65     10.85 o 
 -12   4   7        3.42        6.77      5.01 o 
 -11   4   7       55.33       59.54      6.32 o 
 -10   4   7      151.91      160.46      9.67 o 
  -9   4   7      398.53      396.80     12.84 o 
  -8   4   7      454.50      487.00     13.69 o 
  -7   4   7     1575.39     1528.73     26.64 o 
  -6   4   7       31.55       36.03      5.77 o 
  -5   4   7      276.42      278.93     10.22 o 
  -4   4   7     1805.79     1722.89     23.33 o 
  -3   4   7     5095.77     5276.04     60.10 o 
  -2   4   7      342.82      380.91      9.33 o 
  -1   4   7      290.15      319.09     11.78 o 
   0   4   7      389.54      319.09     12.08 o 
   1   4   7       59.64       58.53      4.25 o 
   2   4   7     1882.87     1894.49     29.21 o 
   3   4   7     1280.28     1266.49     21.50 o 
   4   4   7     1160.40     1132.89     20.21 o 
   5   4   7     2770.83     2764.09     40.89 o 
   6   4   7      335.40      328.25     13.77 o 
   7   4   7      590.49      586.60     19.12 o 
   8   4   7      209.71      180.30     15.57 o 
   9   4   7        4.89       13.69      9.36 o 
  10   4   7      513.53      489.72     19.53 o 
  11   4   7      141.05      118.19     15.16 o 
 -11   5   7        0.25       -1.52      5.34 o 
 -10   5   7        0.98       -2.65      6.68 o 
  -9   5   7      121.35       99.97     10.34 o 
  -8   5   7       25.96       28.63      7.00 o 
  -7   5   7      400.83      378.44     15.84 o 
  -6   5   7      554.37      499.57     17.79 o 
  -5   5   7      516.76      524.84     22.19 o 
  -4   5   7      204.17      199.95     11.29 o 
  -3   5   7       82.75       74.32      5.77 o 
  -2   5   7      216.80      212.42      7.71 o 
  -1   5   7        0.29       -3.40      2.77 o 
   0   5   7      215.44      204.51     10.60 o 
   1   5   7      231.72      223.03     15.89 o 
   2   5   7       15.25       19.23      5.42 o 
   3   5   7       99.94      100.96      8.50 o 
   4   5   7       17.20       26.03      6.04 o 
   5   5   7       29.89       31.87      6.64 o 
   6   5   7      171.05      194.84     12.14 o 
   7   5   7       34.08       25.73      7.09 o 
   8   5   7      140.51      110.50     10.57 o 
   9   5   7       40.06       40.77      8.78 o 
  10   5   7       24.33       29.30      8.72 o 
 -10   6   7      141.96      139.96     10.37 o 
  -9   6   7       95.27       88.64     10.23 o 
  -8   6   7       23.76       12.46      7.93 o 
  -7   6   7       14.98       15.72      7.58 o 
  -6   6   7      138.53      118.46     10.36 o 
  -5   6   7       45.64       54.86      8.08 o 
  -4   6   7      473.30      477.47     18.13 o 
  -3   6   7       17.41       10.41      4.32 o 
  -2   6   7      113.16      120.42      6.76 o 
  -1   6   7      156.33      151.64      8.42 o 
   0   6   7      767.67      726.82     21.72 o 
   1   6   7     1309.12     1313.52     31.81 o 
   2   6   7      917.97      962.62     26.44 o 
   3   6   7      283.45      301.18     14.59 o 
   4   6   7      125.68      124.64     10.43 o 
   5   6   7       75.22       53.21      8.60 o 
   6   6   7      263.55      259.12     14.94 o 
   7   6   7      366.97      331.36     16.87 o 
   8   6   7      161.01      197.25     20.79 o 
   9   6   7      108.91      116.70     23.50 o 
  -9   7   7      275.99      217.66     12.42 o 
  -8   7   7      267.53      281.91     14.13 o 
  -7   7   7      494.63      509.05     20.30 o 
  -6   7   7      342.65      321.33     16.27 o 
  -5   7   7      199.27      183.08     12.71 o 
  -4   7   7        2.40        4.14      8.72 o 
  -3   7   7       45.99       32.80      7.68 o 
  -2   7   7     1118.01     1119.33     20.93 o 
  -1   7   7     1613.12     1610.48     26.75 o 
   0   7   7      686.21      681.26     60.58 o 
   1   7   7      149.01      141.46     11.02 o 
   2   7   7       22.34       26.65      7.63 o 
   3   7   7      144.95      154.01     16.39 o 
   4   7   7      310.06      334.83     17.13 o 
   5   7   7      310.76      326.72     17.09 o 
   6   7   7       41.62       42.47      9.18 o 
   7   7   7       11.31       10.18      8.10 o 
   8   7   7      167.26      159.99     13.95 o 
  -7   8   7       68.49       53.15      8.33 o 
  -6   8   7      192.42      175.34     11.43 o 
  -5   8   7      770.73      736.85     25.53 o 
  -4   8   7      412.55      410.61     19.44 o 
  -3   8   7      422.49      439.93     20.09 o 
  -2   8   7      330.42      312.90     13.57 o 
  -1   8   7        6.35        7.49      4.93 o 
   0   8   7      753.78      780.75     21.32 o 
   1   8   7      839.07      909.89     28.33 o 
   2   8   7      576.08      586.64     22.80 o 
   3   8   7       20.79       22.26      8.16 o 
   4   8   7       23.95       16.65      8.37 o 
   5   8   7      104.91      138.81     17.67 o 
   6   8   7      234.25      263.91     18.34 o 
  -3   9   7       13.09       14.20      9.03 o 
  -2   9   7       39.20       49.63      8.10 o 
  -1   9   7       25.60       25.47      7.54 o 
   0   9   7       18.05       18.81      7.08 o 
   1   9   7        0.32       -1.20      5.59 o 
   2   9   7       39.09       55.10     10.70 o 
 -13   0   8      109.38      115.71     16.10 o 
 -12   0   8      613.39      670.68     31.09 o 
 -11   0   8     2262.72     2264.12     64.43 o 
 -10   0   8      550.26      563.12     25.84 o 
  -9   0   8     4003.63     4090.00     98.46 o 
  -8   0   8     2551.59     2570.49     66.26 o 
  -7   0   8     3030.41     2955.65     85.60 o 
  -6   0   8     1914.37     1942.75     36.88 o 
  -5   0   8    10843.65    11444.84    143.12 o 
  -4   0   8       73.63       64.61      7.23 o 
  -3   0   8      149.78      102.50      5.78 o 
  -2   0   8    21095.82    21384.49    276.96 o 
  -1   0   8     2334.85     2175.16     29.17 o 
   0   0   8      793.29      713.06     16.16 o 
   1   0   8     2597.07     2862.62     48.53 o 
   2   0   8     2576.38     2765.19     46.70 o 
   3   0   8    52764.99    55207.91    811.41 o 
   4   0   8     5838.86     5424.12     86.13 o 
   5   0   8     3111.76     2916.11     49.96 o 
   6   0   8      170.71      189.23      8.68 o 
   7   0   8     1853.75     1894.32     36.41 o 
   8   0   8     4880.16     5097.14     84.39 o 
   9   0   8      540.30      545.45     24.38 o 
  10   0   8     2125.01     2195.82     61.68 o 
  11   0   8      395.45      359.59     21.99 o 
  12   0   8       12.35        7.70     10.32 o 
 -13   1   8       21.75       18.59      7.82 o 
 -12   1   8      212.10      198.37     12.83 o 
 -11   1   8       14.35       16.23      6.54 o 
 -10   1   8      929.81      940.17     20.84 o 
  -9   1   8      456.64      446.41     13.14 o 
  -8   1   8     2421.42     2351.14     36.70 o 
  -7   1   8      122.98      107.68      8.91 o 
  -6   1   8     1061.01     1030.03     15.97 o 
  -5   1   8     5333.18     5326.67     60.16 o 
  -4   1   8        7.61       21.64      5.65 o 
  -3   1   8      539.45      728.69     10.44 o 
  -2   1   8      303.29      313.71      6.01 o 
  -1   1   8     2046.62     2102.94     21.16 o 
   0   1   8     5525.95     5459.58     60.98 o 
   1   1   8     3919.87     3741.04     60.34 o 
   2   1   8     7125.87     7379.09     80.62 o 
   3   1   8       28.21       52.79      3.20 o 
   4   1   8      248.19      278.55      6.81 o 
   5   1   8      184.48      148.51      5.86 o 
   6   1   8     2212.15     2189.03     28.51 o 
   7   1   8     7960.07     8060.25     89.97 o 
   8   1   8        3.13       -0.43      4.32 o 
   9   1   8      331.78      346.28     11.47 o 
  10   1   8       11.59       16.12      6.41 o 
  11   1   8        6.17       -1.59      6.64 o 
  12   1   8      367.85      393.13     23.04 o 
 -13   2   8       12.18        8.53      7.61 o 
 -12   2   8       20.37       14.13      5.83 o 
 -11   2   8       88.11       98.90      8.06 o 
 -10   2   8      130.11      121.45      7.98 o 
  -9   2   8      216.13      206.51      9.34 o 
  -8   2   8      508.75      499.46     13.29 o 
  -7   2   8      521.97      515.99     17.13 o 
  -6   2   8      288.57      278.37     10.03 o 
  -5   2   8       89.62       81.18      3.99 o 
  -4   2   8       32.61       38.29      2.93 o 
  -3   2   8     3568.20     3870.20     44.75 o 
  -2   2   8       57.55       99.10      3.17 o 
  -1   2   8      103.90      122.05      3.43 o 
   0   2   8       35.72       46.38      2.42 o 
   1   2   8     2235.73     2436.22     34.67 o 
   2   2   8     1448.90     1584.59     20.65 o 
   3   2   8      532.61      679.44     11.16 o 
   4   2   8     1630.56     1581.66     21.25 o 
   5   2   8       90.66       92.81      4.45 o 
   6   2   8      291.20      296.34      8.25 o 
   7   2   8     3387.83     3483.30     52.32 o 
   8   2   8       16.16       14.59      4.53 o 
   9   2   8      193.72      201.78      9.62 o 
  10   2   8       19.03       13.91      5.30 o 
  11   2   8       34.92       41.48      8.06 o 
  12   2   8      139.24      154.85     12.46 o 
 -13   3   8        0.94        9.70      6.12 o 
 -12   3   8      230.92      203.42     10.98 o 
 -11   3   8       78.81       69.34     10.71 o 
 -10   3   8      855.57      880.94     20.31 o 
  -9   3   8      190.51      197.31      9.35 o 
  -8   3   8     1188.38     1145.65     22.22 o 
  -7   3   8      514.08      451.35     12.21 o 
  -6   3   8       90.51       88.59      5.49 o 
  -5   3   8     1888.66     1880.31     37.07 o 
  -4   3   8      135.71      126.87      5.15 o 
  -3   3   8       76.97       47.84      4.56 o 
  -2   3   8      310.24      262.54      5.93 o 
  -1   3   8      198.53      252.15      9.75 o 
   0   3   8      435.11      384.06     12.50 o 
   1   3   8     1207.19     1335.45     22.91 o 
   2   3   8      957.03      899.81     13.25 o 
   3   3   8      250.37      267.68      5.31 o 
   4   3   8      159.83      197.24      5.12 o 
   5   3   8      993.52      977.98     15.38 o 
   6   3   8       90.90       93.68      5.69 o 
   7   3   8     1687.79     1705.62     28.25 o 
   8   3   8       23.20       32.12      9.77 o 
   9   3   8        1.27       -2.71      6.33 o 
  10   3   8        0.41       -3.27      5.84 o 
  11   3   8        0.44       -1.48      7.00 o 
  12   3   8      110.03      138.11     17.96 o 
 -12   4   8      391.75      390.65     12.92 o 
 -11   4   8      282.08      270.57     12.27 o 
 -10   4   8      234.52      214.64     10.46 o 
  -9   4   8      480.33      451.68     13.86 o 
  -8   4   8       74.33       83.56      6.60 o 
  -7   4   8       19.85       21.61      4.28 o 
  -6   4   8      328.19      323.03     10.18 o 
  -5   4   8      293.67      299.40     11.51 o 
  -4   4   8      311.39      306.11      9.85 o 
  -3   4   8     1064.89     1075.80     20.67 o 
  -2   4   8     2881.16     2807.07     41.30 o 
  -1   4   8     1624.74     1634.17     33.54 o 
   0   4   8      507.75      481.69     15.51 o 
   1   4   8       26.44       30.24      5.36 o 
   2   4   8      675.55      650.36     18.96 o 
   3   4   8     1770.46     1757.40     36.31 o 
   4   4   8     1541.64     1475.55     32.25 o 
   5   4   8     1659.44     1586.33     45.52 o 
   6   4   8       20.59       30.91      6.37 o 
   7   4   8       50.04       53.03      7.71 o 
   8   4   8      475.91      445.80     17.41 o 
   9   4   8      460.03      477.62     18.76 o 
  10   4   8      408.45      423.58     18.54 o 
  11   4   8       70.09       66.43     10.31 o 
 -11   5   8       48.99       52.66      9.59 o 
 -10   5   8      378.43      403.93     18.39 o 
  -9   5   8      939.39      965.28     34.88 o 
  -8   5   8        8.67        9.08      6.07 o 
  -7   5   8      164.70      142.51     10.62 o 
  -6   5   8      641.64      611.53     20.43 o 
  -5   5   8      605.06      603.91     20.24 o 
  -4   5   8     1658.34     1607.29     52.05 o 
  -3   5   8      918.25      931.08     29.79 o 
  -2   5   8      613.27      604.95     13.20 o 
  -1   5   8        7.60        6.69      3.99 o 
   0   5   8     1751.14     1766.06     37.40 o 
   1   5   8     3419.36     3504.24     63.94 o 
   2   5   8     1279.31     1238.31     29.76 o 
   3   5   8      388.95      389.27     15.50 o 
   4   5   8      150.07      136.64      9.89 o 
   5   5   8       21.18       19.40      6.08 o 
   6   5   8      426.92      445.22     17.40 o 
   7   5   8      759.79      733.86     24.88 o 
   8   5   8      467.32      481.61     26.19 o 
   9   5   8        1.49       -9.19      6.13 o 
  10   5   8      272.30      289.76     17.03 o 
 -10   6   8        7.00       11.11      7.30 o 
  -9   6   8        3.78        3.05      6.68 o 
  -8   6   8      605.31      639.21     22.94 o 
  -7   6   8      575.94      558.42     20.89 o 
  -6   6   8     1052.78     1049.85     47.25 o 
  -5   6   8      395.57      404.29     17.35 o 
  -4   6   8       31.33       53.76     24.64 o 
  -3   6   8      575.71      565.86     15.30 o 
  -2   6   8     1443.60     1420.87     23.66 o 
  -1   6   8     1124.41     1149.48     23.58 o 
   0   6   8      330.23      340.86     14.69 o 
   1   6   8      234.31      232.73     14.11 o 
   2   6   8       37.85       32.54      6.96 o 
   3   6   8      666.80      707.30     22.65 o 
   4   6   8     1490.25     1455.35     35.44 o 
   5   6   8      155.97      169.18     20.73 o 
   6   6   8        7.75       10.27      6.61 o 
   7   6   8      419.76      400.52     18.48 o 
   8   6   8      262.85      287.04     16.70 o 
   9   6   8      301.57      329.27     18.20 o 
  -8   7   8       38.17       50.27      9.65 o 
  -7   7   8       48.43       72.76     13.82 o 
  -6   7   8       16.30       32.21     11.72 o 
  -5   7   8      116.49      136.69     13.56 o 
  -4   7   8        0.89       -5.04      5.46 o 
  -3   7   8       60.97       57.73      9.04 o 
  -2   7   8       35.89       31.31      5.21 o 
  -1   7   8        0.57        9.23      4.25 o 
   0   7   8        3.37       -0.85      5.69 o 
   1   7   8      258.37      274.49     15.08 o 
   2   7   8       56.91       47.68      8.37 o 
   3   7   8      119.78      140.50     11.96 o 
   4   7   8       24.62       22.08      7.88 o 
   5   7   8        0.11       -1.06     11.14 o 
   6   7   8      215.77      199.50     14.56 o 
   7   7   8       60.75       49.46     10.19 o 
   8   7   8        9.75       10.29      8.87 o 
  -6   8   8       68.94       57.57     10.26 o 
  -5   8   8        0.69        8.06      7.58 o 
  -4   8   8       56.14       70.72     10.44 o 
  -3   8   8       46.36       32.15      8.68 o 
  -2   8   8      227.75      205.58     11.82 o 
  -1   8   8      114.90      124.05      8.53 o 
   0   8   8        2.36        1.66      5.70 o 
   1   8   8       18.03       16.29      7.55 o 
   2   8   8      142.92      169.70     13.88 o 
   3   8   8       72.59       75.39     21.61 o 
   4   8   8       37.47       29.71      9.22 o 
   5   8   8      113.03      124.91     13.61 o 
  -2   9   8       32.92       36.15      9.50 o 
  -1   9   8       18.15       29.64      7.83 o 
   0   9   8       25.28       16.93      6.33 o 
   1   9   8       76.54       82.05      8.67 o 
 -13   1   9      399.94      432.54     18.80 o 
 -12   1   9      149.32      154.67     16.51 o 
 -11   1   9     1293.24     1306.86     31.73 o 
 -10   1   9        0.08        8.04      4.91 o 
  -9   1   9      426.13      398.64     12.60 o 
  -8   1   9     3230.93     3302.48     48.37 o 
  -7   1   9     1263.54     1231.68     22.30 o 
  -6   1   9     1968.36     1979.21     26.50 o 
  -5   1   9     2075.25     2255.49     28.82 o 
  -4   1   9     1143.15     1250.34     16.11 o 
  -3   1   9      661.44      945.72     12.92 o 
  -2   1   9       16.13        7.56      1.46 o 
  -1   1   9     3670.76     3557.59     36.58 o 
   0   1   9      399.62      462.85      8.94 o 
   1   1   9     4386.82     4942.72     56.11 o 
   2   1   9     8348.52     8840.21     96.26 o 
   3   1   9      267.50      289.55      7.46 o 
   4   1   9     4665.01     4660.07     56.30 o 
   5   1   9      157.60      156.86     15.79 o 
   6   1   9     3815.64     3973.46     47.51 o 
   7   1   9      178.91      164.29      6.79 o 
   8   1   9        7.92        3.41      4.24 o 
   9   1   9       28.44       39.30      8.07 o 
  10   1   9       14.53        8.91      6.51 o 
  11   1   9      271.76      260.67     19.63 o 
  12   1   9        0.58       -2.27      6.75 o 
 -13   2   9       51.05       53.70      9.54 o 
 -12   2   9       79.61       66.62      8.25 o 
 -11   2   9     1477.79     1502.76     29.49 o 
 -10   2   9     1549.73     1520.89     42.55 o 
  -9   2   9       13.51       16.76      4.58 o 
  -8   2   9      376.48      366.93     11.48 o 
  -7   2   9     1222.96     1198.80     22.04 o 
  -6   2   9      660.94      642.82     21.29 o 
  -5   2   9     4982.95     5025.09     57.68 o 
  -4   2   9     3770.70     3557.29     42.18 o 
  -3   2   9      140.30      126.61      4.72 o 
  -2   2   9       19.58       25.06      3.30 o 
  -1   2   9      770.57      770.08     10.88 o 
   0   2   9     2396.34     2427.76     29.71 o 
   1   2   9    19179.71    20262.08    214.30 o 
   2   2   9     4877.09     4836.06     55.09 o 
   3   2   9        3.33       23.79      2.74 o 
   4   2   9     1593.77     1540.93     27.65 o 
   5   2   9      482.75      459.94      9.74 o 
   6   2   9     2714.83     2752.83     34.91 o 
   7   2   9     5175.79     5229.61     70.19 o 
   8   2   9      253.08      263.48      9.96 o 
   9   2   9       13.36       10.87      4.92 o 
  10   2   9      276.70      289.80     11.58 o 
  11   2   9      566.18      589.53     21.35 o 
  12   2   9       62.48       64.66     14.61 o 
 -12   3   9      177.46      185.75     10.94 o 
 -11   3   9      265.74      251.99     11.86 o 
 -10   3   9       44.04       42.37      6.31 o 
  -9   3   9      701.09      716.85     17.58 o 
  -8   3   9      523.39      511.48     14.03 o 
  -7   3   9      442.06      423.87     12.10 o 
  -6   3   9      175.19      168.31      7.35 o 
  -5   3   9       14.85       21.62      3.89 o 
  -4   3   9      112.55      130.39      7.21 o 
  -3   3   9      332.77      339.90      7.58 o 
  -2   3   9     4570.43     4517.91     46.31 o 
  -1   3   9     5564.25     5460.29     73.58 o 
   0   3   9      986.54      888.08     17.58 o 
   1   3   9      438.73      467.71     11.88 o 
   2   3   9     1136.40     1107.63     24.98 o 
   3   3   9      856.77      833.28     35.50 o 
   4   3   9     2874.31     2900.40     48.92 o 
   5   3   9     4213.56     4234.08     59.69 o 
   6   3   9      134.74      137.01      9.46 o 
   7   3   9     3700.05     3704.25     67.05 o 
   8   3   9      315.47      321.47     14.64 o 
   9   3   9      310.79      309.20     15.54 o 
  10   3   9      317.10      324.35     15.67 o 
  11   3   9      536.15      578.49     23.45 o 
 -12   4   9        0.01       -0.82      5.35 o 
 -11   4   9      114.19      110.17      8.81 o 
 -10   4   9      799.76      773.98     23.81 o 
  -9   4   9      216.36      213.42     10.02 o 
  -8   4   9       15.23       12.45      5.84 o 
  -7   4   9        0.53        9.10      5.25 o 
  -6   4   9      147.14      123.06      9.42 o 
  -5   4   9     1480.10     1494.69     33.97 o 
  -4   4   9     2918.50     2973.33     44.84 o 
  -3   4   9      904.38      970.05     19.49 o 
  -2   4   9        0.07       19.13     12.22 o 
  -1   4   9      766.43      809.13     21.16 o 
   0   4   9      159.26      168.89      9.59 o 
   1   4   9      178.42      150.07      9.74 o 
   2   4   9     2565.77     2593.42     62.35 o 
   3   4   9       94.93       86.58     14.23 o 
   4   4   9      893.28      884.26     39.82 o 
   5   4   9     1859.90     1922.68     52.43 o 
   6   4   9      351.54      361.77     16.27 o 
   7   4   9      202.43      213.98     12.70 o 
   8   4   9       17.81        5.25      6.43 o 
   9   4   9        0.04       -2.60      8.34 o 
  10   4   9      229.27      235.04     14.73 o 
  11   4   9      444.33      469.88     64.71 o 
 -11   5   9        1.61        8.27      7.03 o 
 -10   5   9      129.23      115.93     11.43 o 
  -9   5   9       14.01       13.23      6.82 o 
  -8   5   9        0.09        0.63      5.54 o 
  -7   5   9      108.47      115.50     10.24 o 
  -6   5   9      419.67      425.86     17.36 o 
  -5   5   9      342.65      336.12     28.55 o 
  -4   5   9        0.14       -5.43      5.63 o 
  -3   5   9      411.57      434.62     12.96 o 
  -2   5   9       81.60       68.00      5.19 o 
  -1   5   9       93.64       92.51      5.84 o 
   0   5   9      371.75      378.09     15.06 o 
   1   5   9      203.10      201.06     11.52 o 
   2   5   9      209.48      212.57     12.10 o 
   3   5   9        6.11        4.24      5.17 o 
   4   5   9       87.57       76.36      8.35 o 
   5   5   9      568.60      591.70     29.89 o 
   6   5   9        6.79       14.24      6.66 o 
   7   5   9      316.04      311.58     15.44 o 
   8   5   9        5.85        3.44      7.03 o 
   9   5   9      257.37      267.44     15.53 o 
  10   5   9        7.94        1.78      7.46 o 
 -10   6   9       16.60       15.38      8.43 o 
  -9   6   9       60.76       72.26     18.02 o 
  -8   6   9       12.77       16.32      7.39 o 
  -7   6   9       33.16       38.46      8.15 o 
  -6   6   9      198.01      222.14     15.37 o 
  -5   6   9      204.11      242.61     35.11 o 
  -4   6   9      948.30      949.59     46.67 o 
  -3   6   9      277.56      277.41     11.02 o 
  -2   6   9      161.02      150.09      7.71 o 
  -1   6   9      754.18      723.04     16.01 o 
   0   6   9      756.86      746.82     22.58 o 
   1   6   9      253.09      268.65     13.73 o 
   2   6   9      192.33      200.29     21.70 o 
   3   6   9      523.07      537.26     27.77 o 
   4   6   9        0.32        0.88      7.84 o 
   5   6   9      100.25      106.75     10.46 o 
   6   6   9      249.57      269.10     20.71 o 
   7   6   9      182.19      203.23     27.24 o 
   8   6   9       41.92       39.10     12.66 o 
   9   6   9        2.06       -3.29      9.01 o 
  -8   7   9      318.28      350.12     18.77 o 
  -7   7   9      498.43      485.69     21.05 o 
  -6   7   9      374.79      399.61     27.65 o 
  -5   7   9       52.86       81.18     12.98 o 
  -4   7   9       54.60       70.86      9.55 o 
  -3   7   9      139.55      119.76     13.88 o 
  -2   7   9      655.01      658.87     15.80 o 
  -1   7   9      393.03      398.58     12.48 o 
   0   7   9      307.83      283.87     15.25 o 
   1   7   9        0.02       -0.12      5.96 o 
   2   7   9      160.41      159.07     13.44 o 
   3   7   9      437.82      444.90     19.10 o 
   4   7   9       76.15       87.83     22.16 o 
   5   7   9      188.93      184.90     14.08 o 
   6   7   9       49.09       46.40      9.88 o 
   7   7   9        8.23       -5.80      7.75 o 
  -6   8   9       68.65       69.69     10.77 o 
  -5   8   9      253.14      272.52     22.89 o 
  -4   8   9      416.22      455.31     21.23 o 
  -3   8   9      465.23      456.22     21.41 o 
  -2   8   9       84.46       96.56      9.51 o 
  -1   8   9       54.59       54.14      7.07 o 
   0   8   9      583.56      613.20     19.19 o 
   1   8   9      442.42      426.50     19.49 o 
   2   8   9      401.83      425.63     28.49 o 
   3   8   9       56.21       53.35     10.24 o 
   4   8   9        6.15        1.66      7.47 o 
   5   8   9      218.50      236.21     33.10 o 
 -13   0  10      153.56      163.13     18.31 o 
 -12   0  10     2955.61     2887.08     80.37 o 
 -11   0  10       64.60       67.71     12.07 o 
 -10   0  10      118.27      107.43     12.83 o 
  -9   0  10      288.55      289.53     18.14 o 
  -8   0  10      117.90      119.42      8.79 o 
  -7   0  10     8159.62     8028.89    127.42 o 
  -6   0  10     1102.89     1113.59     20.57 o 
  -5   0  10      315.08      423.77     10.72 o 
  -4   0  10     1344.33     1172.21     36.33 o 
  -3   0  10      736.46      855.21     15.72 o 
  -2   0  10     5229.61     5066.88    101.14 o 
  -1   0  10     3108.22     3131.99     36.55 o 
   0   0  10    16466.91    17978.96    220.16 o 
   1   0  10     1369.68     1364.52     27.77 o 
   2   0  10     4948.97     4958.99     80.58 o 
   3   0  10    11410.70    11302.33    173.26 o 
   4   0  10      361.25      359.75     12.02 o 
   5   0  10     3100.67     2926.97     51.60 o 
   6   0  10        0.39       -4.41      3.70 o 
   7   0  10      383.19      387.37     13.92 o 
   8   0  10     1365.82     1396.10     48.60 o 
   9   0  10      437.16      436.76     22.22 o 
  10   0  10       54.62       68.06     12.36 o 
  11   0  10      181.01      182.61     17.03 o 
  12   0  10       18.75       25.72     11.66 o 
 -13   1  10      117.13      115.85     11.63 o 
 -12   1  10       18.84        9.66      6.86 o 
 -11   1  10      860.38      864.76     24.87 o 
 -10   1  10      835.28      823.19     19.84 o 
  -9   1  10      315.78      289.17     10.99 o 
  -8   1  10        3.33        5.73      3.62 o 
  -7   1  10       87.79       91.18      5.53 o 
  -6   1  10      325.01      339.27      9.01 o 
  -5   1  10       88.48       97.24      4.61 o 
  -4   1  10     1663.36     1591.11     23.31 o 
  -3   1  10     2542.61     2439.22     34.41 o 
  -2   1  10      193.11      253.35      5.82 o 
  -1   1  10     2677.89     2759.06     27.46 o 
   0   1  10     4439.06     4544.77     41.63 o 
   1   1  10     5794.92     6194.17     78.17 o 
   2   1  10     1038.00     1006.35     15.38 o 
   3   1  10     3074.11     3060.44     40.62 o 
   4   1  10      190.12      158.89      5.83 o 
   5   1  10     1879.09     1858.49     25.32 o 
   6   1  10     2493.56     2498.40     32.62 o 
   7   1  10        7.81        1.70      3.38 o 
   8   1  10      237.97      247.92     12.11 o 
   9   1  10      198.42      201.35      9.42 o 
  10   1  10        2.25        1.57      8.40 o 
  11   1  10      605.82      628.96     21.11 o 
  12   1  10      247.06      276.03     15.38 o 
 -13   2  10      122.05      111.83     11.69 o 
 -12   2  10        7.28        4.89      5.55 o 
 -11   2  10       23.13       23.12      7.15 o 
 -10   2  10      645.88      621.59     21.02 o 
  -9   2  10      377.94      367.91     13.00 o 
  -8   2  10      377.60      379.11     13.13 o 
  -7   2  10      485.01      475.12     13.64 o 
  -6   2  10     1311.60     1302.33     19.75 o 
  -5   2  10      114.11      117.17      5.20 o 
  -4   2  10      491.63      492.62      9.90 o 
  -3   2  10      360.40      364.78      7.50 o 
  -2   2  10      309.73      319.22      6.16 o 
  -1   2  10     2519.26     2638.60     29.26 o 
   0   2  10      394.86      368.27      7.79 o 
   1   2  10      421.52      560.14     10.36 o 
   2   2  10     1946.43     1888.04     24.83 o 
   3   2  10        1.87        0.42      2.09 o 
   4   2  10       93.63       86.36      4.39 o 
   5   2  10        1.00       -2.70      2.52 o 
   6   2  10      355.66      363.12      9.39 o 
   7   2  10      108.29       94.67      7.42 o 
   8   2  10      378.15      365.13     14.93 o 
   9   2  10      750.85      741.95     17.65 o 
  10   2  10      118.44      112.48      8.18 o 
  11   2  10       69.37       72.61     14.17 o 
 -12   3  10       31.25       20.16      6.45 o 
 -11   3  10      691.71      725.99     23.40 o 
 -10   3  10       13.98       11.60      5.17 o 
  -9   3  10        2.16        1.44      4.19 o 
  -8   3  10       50.13       46.72      7.55 o 
  -7   3  10      903.56      840.31     17.93 o 
  -6   3  10      138.58      153.78      7.35 o 
  -5   3  10      271.44      251.97      7.38 o 
  -4   3  10      350.60      359.15      8.51 o 
  -3   3  10       25.10       21.07      3.78 o 
  -2   3  10      411.66      462.44     10.53 o 
  -1   3  10       98.85       83.60      4.78 o 
   0   3  10      170.38      157.58      7.23 o 
   1   3  10     2638.18     2686.54     44.78 o 
   2   3  10       24.47       38.30      5.92 o 
   3   3  10        0.14        3.81      2.98 o 
   4   3  10      155.68      147.14     10.82 o 
   5   3  10      934.24      919.60     19.13 o 
   6   3  10     1308.65     1248.21     29.66 o 
   7   3  10      553.73      563.57     31.82 o 
   8   3  10       77.19       85.73      9.56 o 
   9   3  10       42.49       48.57     11.37 o 
  10   3  10       32.00       34.66      8.39 o 
  11   3  10       47.20       27.20     10.26 o 
 -12   4  10      197.15      181.87     14.11 o 
 -11   4  10       23.12       15.24      7.41 o 
 -10   4  10        0.08       -3.20      5.88 o 
  -9   4  10      316.52      366.40     64.54 o 
  -8   4  10      526.71      548.15     31.79 o 
  -7   4  10     1340.48     1270.46     41.57 o 
  -6   4  10      536.67      530.57     18.64 o 
  -5   4  10       85.40       84.56     19.25 o 
  -4   4  10     2156.38     2206.14     39.99 o 
  -3   4  10     1673.26     1672.02     49.34 o 
  -2   4  10     3195.30     3180.41     66.81 o 
  -1   4  10      680.92      724.57     16.79 o 
   0   4  10      696.29      747.94     32.06 o 
   1   4  10      949.50      960.77     24.59 o 
   2   4  10      666.78      666.23     20.14 o 
   3   4  10     2485.18     2480.91     39.39 o 
   4   4  10      517.49      500.14     18.27 o 
   5   4  10     3505.37     3485.77     64.35 o 
   6   4  10      119.73      129.59     14.35 o 
   7   4  10      169.76      154.34     11.18 o 
   8   4  10      590.58      626.49     23.24 o 
   9   4  10      292.70      260.22     18.49 o 
  10   4  10      297.88      303.15     16.39 o 
 -11   5  10       28.98       27.54     10.32 o 
 -10   5  10      516.70      526.57     36.48 o 
  -9   5  10      424.35      399.37     23.86 o 
  -8   5  10       80.08       88.95     10.06 o 
  -7   5  10      428.23      432.63     18.12 o 
  -6   5  10      499.24      488.87     18.87 o 
  -5   5  10      159.68      174.27     11.75 o 
  -4   5  10      915.85      934.43     26.62 o 
  -3   5  10     1013.74     1032.51     21.71 o 
  -2   5  10       76.48       77.55      5.69 o 
  -1   5  10      187.60      195.41      7.38 o 
   0   5  10     1519.88     1487.21     33.88 o 
   1   5  10      720.68      737.79     21.88 o 
   2   5  10      505.50      471.34     17.47 o 
   3   5  10       77.12       67.32      8.31 o 
   4   5  10      227.07      246.17     26.25 o 
   5   5  10     1981.35     1913.91     42.19 o 
   6   5  10      756.10      796.03     24.71 o 
   7   5  10      225.84      267.53     15.22 o 
   8   5  10      133.81      125.57     11.60 o 
   9   5  10       17.37       15.66     15.25 o 
  -9   6  10        6.04        8.17      7.56 o 
  -8   6  10      170.63      195.57     29.57 o 
  -7   6  10      304.52      318.01     16.61 o 
  -6   6  10      922.54      934.70     28.50 o 
  -5   6  10      123.76      124.83     11.28 o 
  -4   6  10        4.17        4.66      5.75 o 
  -3   6  10      580.31      585.73     16.25 o 
  -2   6  10      327.65      313.09     10.65 o 
  -1   6  10     1364.87     1366.28     31.34 o 
   0   6  10      451.57      478.14     18.01 o 
   1   6  10      292.89      286.57     14.73 o 
   2   6  10     1084.18     1132.94     30.36 o 
   3   6  10      472.63      485.73     19.31 o 
   4   6  10      834.81      855.40     56.18 o 
   5   6  10      121.70      125.11     11.24 o 
   6   6  10        9.35        5.63      7.21 o 
   7   6  10      211.08      233.76     15.07 o 
   8   6  10      236.33      208.50     15.05 o 
  -8   7  10        0.99       -0.68      7.50 o 
  -7   7  10       17.52       23.13      8.26 o 
  -6   7  10        3.51       13.31      7.29 o 
  -5   7  10       13.52       21.59      7.91 o 
  -4   7  10       51.12       39.86      8.85 o 
  -3   7  10      100.81       98.30     12.57 o 
  -2   7  10        9.31       14.24      4.72 o 
  -1   7  10      155.51      161.22      8.72 o 
   0   7  10       66.34       66.64      9.09 o 
   1   7  10        1.55       -0.26      6.58 o 
   2   7  10       76.07       63.91      9.76 o 
   3   7  10      277.41      302.01     16.41 o 
   4   7  10      215.05      204.76     16.16 o 
   5   7  10       22.90       33.69      8.92 o 
   6   7  10        6.04        9.46      8.15 o 
   7   7  10       25.00       30.90     10.06 o 
  -5   8  10        2.59       11.75     11.17 o 
  -4   8  10       58.05       52.21     14.58 o 
  -3   8  10      286.70      279.18     21.61 o 
  -2   8  10      311.32      324.80     18.19 o 
  -1   8  10       40.62       52.88      8.57 o 
   0   8  10        0.06        8.25      5.98 o 
   1   8  10       61.37       39.95     12.33 o 
   2   8  10        0.47       -4.50      9.10 o 
   3   8  10       13.71       14.03      7.87 o 
   4   8  10      115.60      110.99     25.46 o 
 -13   1  11      392.04      421.49     19.09 o 
 -12   1  11      216.02      247.31     15.01 o 
 -11   1  11      120.46      111.24     16.18 o 
 -10   1  11       72.94       69.86      7.14 o 
  -9   1  11      702.76      694.54     17.38 o 
  -8   1  11       13.05       13.13      5.89 o 
  -7   1  11      591.17      622.63     12.76 o 
  -6   1  11       97.19       87.08      4.90 o 
  -5   1  11      761.43      820.48     12.95 o 
  -4   1  11      905.81      965.12     14.09 o 
  -3   1  11     3365.99     3322.84     36.27 o 
  -2   1  11      378.70      320.92      5.61 o 
  -1   1  11      713.29      609.98      9.15 o 
   0   1  11        2.50        6.12      1.72 o 
   1   1  11        4.24        3.06      2.12 o 
   2   1  11     1185.37     1027.49     16.43 o 
   3   1  11     1684.91     1600.98     26.99 o 
   4   1  11      403.12      334.16      8.34 o 
   5   1  11      108.42       91.43      5.85 o 
   6   1  11        0.15       -0.08      3.05 o 
   7   1  11      250.67      263.48      8.52 o 
   8   1  11        3.22        1.05      4.27 o 
   9   1  11      583.95      617.38     16.08 o 
  10   1  11        4.63       -2.58      6.39 o 
  11   1  11       99.22       97.80     10.28 o 
 -12   2  11      399.22      431.68     23.55 o 
 -11   2  11      159.77      172.07     10.20 o 
 -10   2  11      983.01     1002.65     22.51 o 
  -9   2  11      576.05      549.42     15.37 o 
  -8   2  11      870.14      874.11     19.20 o 
  -7   2  11      956.53      920.95     23.20 o 
  -6   2  11     1671.41     1684.94     24.28 o 
  -5   2  11     1523.16     1421.07     20.97 o 
  -4   2  11      336.60      357.94      8.54 o 
  -3   2  11     3125.27     3233.00     35.68 o 
  -2   2  11       81.47      109.82     11.24 o 
  -1   2  11       59.31       82.81      5.05 o 
   0   2  11    16134.52    16670.05    178.39 o 
   1   2  11     4906.70     5042.21     91.43 o 
   2   2  11     2442.41     2471.11     31.57 o 
   3   2  11      645.32      659.44     11.98 o 
   4   2  11       77.84       77.85      4.51 o 
   5   2  11     2181.58     2153.05     28.90 o 
   6   2  11      316.57      309.57      8.76 o 
   7   2  11     1681.64     1667.30     36.27 o 
   8   2  11       57.83       53.88      7.83 o 
   9   2  11       20.97       18.28      7.13 o 
  10   2  11      419.40      440.80     18.39 o 
  11   2  11      185.30      189.61     19.30 o 
 -12   3  11      470.91      458.51     16.76 o 
 -11   3  11      260.17      263.12     12.35 o 
 -10   3  11      291.22      276.70     12.33 o 
  -9   3  11     1002.30     1016.76     22.23 o 
  -8   3  11      773.64      763.28     18.32 o 
  -7   3  11       94.75       89.70      8.45 o 
  -6   3  11      474.40      487.58     24.64 o 
  -5   3  11     1594.38     1622.53     28.37 o 
  -4   3  11      162.42      176.48     14.36 o 
  -3   3  11     2959.31     2982.22     45.03 o 
  -2   3  11     2709.42     2665.75     37.75 o 
  -1   3  11     2809.74     2867.70     37.79 o 
   0   3  11        9.54       14.65      4.07 o 
   1   3  11        5.88        8.06      3.41 o 
   2   3  11     1443.34     1385.23     29.07 o 
   3   3  11     3404.27     3392.97     50.38 o 
   4   3  11     4644.50     4584.09     65.07 o 
   5   3  11      504.59      526.75     14.22 o 
   6   3  11       75.64       74.06      8.57 o 
   7   3  11       14.78       10.71      5.97 o 
   8   3  11      439.55      455.65     18.02 o 
   9   3  11     1043.35     1133.59     40.87 o 
  10   3  11      609.37      705.16     24.05 o 
  11   3  11        1.63       -4.52     15.48 o 
 -11   4  11       93.58       94.57     13.47 o 
 -10   4  11        1.79       -1.26      6.18 o 
  -9   4  11      544.73      518.00     20.54 o 
  -8   4  11      205.42      198.26     12.99 o 
  -7   4  11        9.06        3.12      5.34 o 
  -6   4  11      790.21      789.81     23.76 o 
  -5   4  11      467.35      486.97     30.21 o 
  -4   4  11      819.45      817.45     21.28 o 
  -3   4  11      373.52      370.54     10.34 o 
  -2   4  11     1334.29     1371.79     26.68 o 
  -1   4  11     1357.20     1380.66     20.05 o 
   0   4  11      828.71      787.94     21.80 o 
   1   4  11      321.83      313.15     13.76 o 
   2   4  11      326.05      335.86     11.40 o 
   3   4  11       93.04       87.08      6.68 o 
   4   4  11     1575.77     1605.35     29.15 o 
   5   4  11     1195.32     1184.62     29.91 o 
   6   4  11     1321.42     1284.83     31.92 o 
   7   4  11      182.92      161.77     20.82 o 
   8   4  11       55.82       67.85     20.30 o 
   9   4  11      159.98      155.00     12.37 o 
  10   4  11        0.92        0.11      7.72 o 
 -10   5  11       40.46       27.40     16.07 o 
  -9   5  11       65.98       52.82      9.40 o 
  -8   5  11       24.71       19.42      7.24 o 
  -7   5  11       55.20       55.67     16.10 o 
  -6   5  11       85.23      107.23     34.79 o 
  -5   5  11       53.23       64.79      8.96 o 
  -4   5  11        0.38       -4.97      3.55 o 
  -3   5  11        4.64        5.10      4.35 o 
  -2   5  11      285.53      298.22     11.15 o 
  -1   5  11      286.61      298.45      8.99 o 
   0   5  11      404.99      421.36     16.56 o 
   1   5  11      404.79      399.38     16.36 o 
   2   5  11      484.46      535.79     21.38 o 
   3   5  11      751.32      789.42     23.87 o 
   4   5  11      110.50      110.39     10.22 o 
   5   5  11     1455.89     1357.48     37.60 o 
   6   5  11        0.05       -0.86      6.78 o 
   7   5  11      282.90      288.46     19.01 o 
   8   5  11       95.50       89.53     10.95 o 
   9   5  11        5.85        6.18     10.26 o 
  -9   6  11        0.56       -6.86      6.98 o 
  -8   6  11        0.81       -1.14      6.43 o 
  -7   6  11       54.86       65.70     10.18 o 
  -6   6  11      316.96      306.39     16.84 o 
  -5   6  11      791.50      791.43     26.23 o 
  -4   6  11      907.33      894.56     27.71 o 
  -3   6  11        3.19        3.18      4.58 o 
  -2   6  11      653.68      674.97     15.88 o 
  -1   6  11      319.58      318.33     13.86 o 
   0   6  11      312.01      316.74     15.45 o 
   1   6  11      315.30      329.66     15.53 o 
   2   6  11      653.33      657.46     22.71 o 
   3   6  11      327.86      332.88     16.54 o 
   4   6  11        0.84        2.29      6.85 o 
   5   6  11     1565.71     1592.21     39.57 o 
   6   6  11      260.71      253.92     15.43 o 
   7   6  11        1.43       -3.92      7.76 o 
   8   6  11        1.90        0.93      8.12 o 
  -7   7  11      465.32      526.37     26.33 o 
  -6   7  11      142.59      153.36     13.70 o 
  -5   7  11       22.25       18.31      8.02 o 
  -4   7  11       80.24       75.88     10.65 o 
  -3   7  11      157.81      140.25     12.65 o 
  -2   7  11      542.11      554.63     18.80 o 
  -1   7  11      142.65      153.97      8.78 o 
   0   7  11       95.72      110.32      8.87 o 
   1   7  11       57.01       69.10      9.82 o 
   2   7  11       97.21       92.33     10.75 o 
   3   7  11      146.01      166.52     21.90 o 
   4   7  11       46.02       44.33     12.63 o 
   5   7  11      163.84      175.09     23.97 o 
   6   7  11        9.15       20.20      8.97 o 
  -5   8  11      310.45      357.91     19.71 o 
  -4   8  11      196.66      211.83     17.64 o 
  -3   8  11       83.55       72.54     13.53 o 
  -2   8  11       38.02       25.45     10.40 o 
  -1   8  11       39.24       43.29      6.88 o 
   0   8  11      230.12      229.67     19.28 o 
   1   8  11      765.71      806.66     39.81 o 
   2   8  11       22.49       25.08      8.82 o 
   3   8  11       33.91       34.72      9.96 o 
 -12   0  12       48.17       65.26     13.88 o 
 -11   0  12       29.83       37.27     10.61 o 
 -10   0  12       58.50       51.91     11.14 o 
  -9   0  12      267.92      280.54     18.49 o 
  -8   0  12     2952.95     2943.08     55.93 o 
  -7   0  12     1206.50     1173.73     27.77 o 
  -6   0  12       32.74       30.45      4.31 o 
  -5   0  12       50.17       57.90      4.75 o 
  -4   0  12        8.49       12.22      3.76 o 
  -3   0  12     2239.00     2188.00     57.52 o 
  -2   0  12    12370.65    12646.89    262.25 o 
  -1   0  12     8533.42     9017.20    144.95 o 
   0   0  12      411.46      433.41     11.45 o 
   1   0  12     1333.43     1364.96     32.74 o 
   2   0  12     2353.10     2483.51     61.36 o 
   3   0  12     1121.20     1123.64     25.33 o 
   4   0  12      921.26      896.64     21.94 o 
   5   0  12      938.50      891.61     22.37 o 
   6   0  12       84.41       72.77      7.44 o 
   7   0  12     2004.62     1989.63     40.61 o 
   8   0  12      874.14      871.85     23.73 o 
   9   0  12      693.31      695.67     30.16 o 
  10   0  12      245.24      274.47     20.53 o 
  11   0  12       33.17       33.71     12.19 o 
 -12   1  12       61.35       49.77      9.02 o 
 -11   1  12      209.97      223.98     13.32 o 
 -10   1  12       56.81       57.62      6.80 o 
  -9   1  12       18.70       24.36      5.05 o 
  -8   1  12       22.74       14.81      4.32 o 
  -7   1  12      161.66      150.09      9.23 o 
  -6   1  12      849.74      847.12     15.40 o 
  -5   1  12     1371.86     1314.04     18.29 o 
  -4   1  12     1874.85     1834.44     24.99 o 
  -3   1  12      320.68      368.77      7.95 o 
  -2   1  12      142.66      143.60      4.90 o 
  -1   1  12     1929.55     2018.05     21.81 o 
   0   1  12      789.64      785.02     11.46 o 
   1   1  12     9142.54     9176.20    101.65 o 
   2   1  12      969.47     1035.02     21.34 o 
   3   1  12       24.27       31.07      3.37 o 
   4   1  12     1624.36     1537.49     22.36 o 
   5   1  12       12.81       13.08      4.44 o 
   6   1  12      435.71      455.52     10.93 o 
   7   1  12      509.14      514.23     14.26 o 
   8   1  12      344.75      349.92     14.81 o 
   9   1  12      218.32      217.22     14.08 o 
  10   1  12       99.33      111.22     11.23 o 
  11   1  12      661.45      674.07     33.36 o 
 -12   2  12        4.81        7.87      6.23 o 
 -11   2  12      285.20      294.59     19.19 o 
 -10   2  12      184.69      175.12     10.01 o 
  -9   2  12      396.04      393.80     13.22 o 
  -8   2  12      552.46      532.00     14.60 o 
  -7   2  12       35.06       35.00      4.90 o 
  -6   2  12      361.44      397.80      9.98 o 
  -5   2  12      686.79      698.84     13.32 o 
  -4   2  12      348.55      361.26      9.10 o 
  -3   2  12       30.60       28.57      2.91 o 
  -2   2  12     1439.82     1391.36     16.81 o 
  -1   2  12      125.78       97.53      4.25 o 
   0   2  12      408.29      406.40     13.11 o 
   1   2  12      427.48      417.23     12.23 o 
   2   2  12      278.06      263.39      9.65 o 
   3   2  12      313.13      323.15     10.70 o 
   4   2  12      469.42      451.04     12.79 o 
   5   2  12       37.98       28.27      4.74 o 
   6   2  12       64.46       62.90      6.01 o 
   7   2  12      197.75      210.94     12.02 o 
   8   2  12        2.52       -1.13      6.08 o 
   9   2  12        7.27        3.32      6.45 o 
  10   2  12      190.33      217.32     14.06 o 
  11   2  12       91.30      101.36     16.51 o 
 -12   3  12       14.87        9.80      7.86 o 
 -11   3  12        0.62       -1.48      6.57 o 
 -10   3  12        0.46       -4.51      5.89 o 
  -9   3  12      392.32      391.14     28.17 o 
  -8   3  12        0.42       -3.78      4.83 o 
  -7   3  12        0.71       -1.30      5.77 o 
  -6   3  12      381.29      400.38     16.06 o 
  -5   3  12      241.77      255.81     10.02 o 
  -4   3  12      250.41      270.32     14.14 o 
  -3   3  12      559.17      626.65     16.27 o 
  -2   3  12       34.69       28.29      3.60 o 
  -1   3  12     1451.53     1475.92     18.90 o 
   0   3  12       18.15       20.12      4.28 o 
   1   3  12      619.82      618.14     15.52 o 
   2   3  12      711.10      715.50     17.03 o 
   3   3  12     1461.58     1409.26     30.37 o 
   4   3  12      177.11      142.20      7.94 o 
   5   3  12      278.59      270.39     10.73 o 
   6   3  12      800.13      802.14     23.47 o 
   7   3  12      119.35      115.88     23.12 o 
   8   3  12        0.32       -4.18      6.27 o 
   9   3  12      225.72      239.72     14.74 o 
  10   3  12       27.85       27.33      8.53 o 
 -11   4  12       55.74       61.53     10.62 o 
 -10   4  12        8.01       11.69      7.41 o 
  -9   4  12      110.50      104.54     11.27 o 
  -8   4  12      847.06      823.61     25.95 o 
  -7   4  12      516.99      542.81     20.13 o 
  -6   4  12      601.73      569.69     35.79 o 
  -5   4  12       12.24        9.72      5.65 o 
  -4   4  12     1327.03     1292.84     25.69 o 
  -3   4  12      786.87      765.18     15.75 o 
  -2   4  12     2096.23     2213.90     31.79 o 
  -1   4  12     3357.32     3411.61     39.66 o 
   0   4  12       86.24       98.54     24.99 o 
   1   4  12      533.38      554.62     18.49 o 
   2   4  12     2011.48     2014.74     34.82 o 
   3   4  12      422.09      418.55     13.59 o 
   4   4  12     1780.45     1782.84     32.90 o 
   5   4  12       13.36       15.31      6.81 o 
   6   4  12       10.40        3.68      6.34 o 
   7   4  12      125.62      140.54     17.64 o 
   8   4  12       70.20       85.18     10.50 o 
   9   4  12      448.79      483.12     20.64 o 
  10   4  12       13.85       11.88      8.35 o 
 -10   5  12      309.13      345.60     33.25 o 
  -9   5  12       95.69       85.53     19.98 o 
  -8   5  12        9.24       13.75      7.19 o 
  -7   5  12       80.70       83.41     10.10 o 
  -6   5  12      552.70      572.93     33.66 o 
  -5   5  12     1477.20     1547.67     39.06 o 
  -4   5  12      614.24      611.52     16.92 o 
  -3   5  12      248.77      262.90     10.04 o 
  -2   5  12      138.16      123.53      7.03 o 
  -1   5  12      558.56      596.44     16.28 o 
   0   5  12     1242.87     1232.35     30.82 o 
   1   5  12      851.92      895.36     25.57 o 
   2   5  12      912.65      920.10     26.26 o 
   3   5  12      243.64      250.60     14.11 o 
   4   5  12      382.30      395.21     17.62 o 
   5   5  12     1808.23     1695.23     39.92 o 
   6   5  12      411.31      397.69     18.19 o 
   7   5  12      598.17      599.63     39.55 o 
   8   5  12      286.90      285.56     25.23 o 
   9   5  12       42.57       20.24      9.61 o 
  -9   6  12      157.36      165.88     14.44 o 
  -8   6  12      401.40      410.11     19.72 o 
  -7   6  12      416.36      455.48     20.44 o 
  -6   6  12      101.91      135.89     12.76 o 
  -5   6  12       30.05       35.16      8.19 o 
  -4   6  12       66.93       56.34      8.97 o 
  -3   6  12      256.01      256.61     13.94 o 
  -2   6  12      775.82      758.87     17.21 o 
  -1   6  12       78.25      101.73      8.54 o 
   0   6  12       28.96       20.74     10.12 o 
   1   6  12      137.11      116.86     10.86 o 
   2   6  12      105.14      137.62     11.94 o 
   3   6  12      621.23      580.30     21.75 o 
   4   6  12       22.89       38.15      9.08 o 
   5   6  12      264.21      250.04     31.61 o 
   6   6  12      267.01      234.82     15.42 o 
   7   6  12      697.51      685.52     25.46 o 
  -7   7  12       61.14       75.00     14.76 o 
  -6   7  12       18.30       12.40      8.10 o 
  -5   7  12       70.36       88.75     24.76 o 
  -4   7  12       67.02       50.56      9.75 o 
  -3   7  12       43.26       47.58      9.80 o 
  -2   7  12       31.79       33.71      5.82 o 
  -1   7  12      132.15      132.56      8.48 o 
   0   7  12       10.49        6.94      5.05 o 
   1   7  12      161.54      152.74     12.45 o 
   2   7  12      239.30      268.92     16.11 o 
   3   7  12      960.45      889.48     28.59 o 
   4   7  12       18.00        9.87      8.11 o 
   5   7  12      486.22      409.81     20.26 o 
  -4   8  12      130.34      128.33     13.61 o 
  -3   8  12       30.82       26.80      9.11 o 
  -2   8  12        6.00       10.16      6.50 o 
  -1   8  12       39.61       40.29      6.79 o 
   0   8  12       42.28       59.77      7.54 o 
   1   8  12        0.48       -0.83      7.43 o 
   2   8  12        0.88        1.31     12.89 o 
 -12   1  13       39.28       35.52      8.56 o 
 -11   1  13      296.98      289.10     15.01 o 
 -10   1  13       38.47       34.37      6.22 o 
  -9   1  13       70.76       68.34      6.90 o 
  -8   1  13       41.04       34.53      5.34 o 
  -7   1  13     1065.31     1085.31     18.85 o 
  -6   1  13       47.37       51.94      4.55 o 
  -5   1  13       64.78       79.76      7.15 o 
  -4   1  13     2367.60     2427.62     29.03 o 
  -3   1  13      455.02      476.20      9.48 o 
  -2   1  13     1162.93     1200.92     15.22 o 
  -1   1  13      396.80      387.76      7.51 o 
   0   1  13      784.22      826.19     11.36 o 
   1   1  13      865.75      891.13     22.20 o 
   2   1  13      798.42      810.48     14.81 o 
   3   1  13     2587.69     2560.91     39.33 o 
   4   1  13       22.19       15.45      3.32 o 
   5   1  13      736.75      754.24     14.50 o 
   6   1  13      353.83      316.56     10.22 o 
   7   1  13        6.59        5.98      4.06 o 
   8   1  13      562.50      602.38     16.88 o 
   9   1  13        1.57       -0.81      6.30 o 
  10   1  13      169.24      168.09     17.61 o 
  11   1  13      182.92      222.85     21.35 o 
 -12   2  13      121.77      127.93     10.39 o 
 -11   2  13       40.69       37.09      6.88 o 
 -10   2  13      957.72      945.50     22.38 o 
  -9   2  13      340.23      324.51     12.24 o 
  -8   2  13        2.02        6.31      5.59 o 
  -7   2  13      682.57      747.53     17.34 o 
  -6   2  13      454.50      476.60     11.30 o 
  -5   2  13     2419.55     2417.89     33.25 o 
  -4   2  13     1318.13     1414.13     23.01 o 
  -3   2  13     2462.73     2567.19     57.10 o 
  -2   2  13     2232.76     2242.36     27.86 o 
  -1   2  13     2018.27     1998.01     28.70 o 
   0   2  13     4839.22     4659.91     56.93 o 
   1   2  13      451.19      400.84     35.47 o 
   2   2  13      265.85      241.25      9.85 o 
   3   2  13       70.79       66.73      5.87 o 
   4   2  13      321.49      324.85     17.70 o 
   5   2  13     2731.13     2746.74     47.57 o 
   6   2  13      439.98      432.10     13.22 o 
   7   2  13      500.17      478.41     18.27 o 
   8   2  13       48.95       45.09     21.78 o 
   9   2  13       65.72       61.33      9.46 o 
  10   2  13      958.47     1037.39     30.26 o 
 -11   3  13       46.83       51.51      9.69 o 
 -10   3  13       11.07        8.55      8.54 o 
  -9   3  13      322.36      317.24     16.89 o 
  -8   3  13      258.48      251.94     14.31 o 
  -7   3  13      265.56      253.34     13.47 o 
  -6   3  13       55.41       57.51      7.71 o 
  -5   3  13      270.76      267.71     20.32 o 
  -4   3  13     1517.12     1477.47     27.37 o 
  -3   3  13      676.44      678.79     16.84 o 
  -2   3  13     2221.93     2319.17     34.88 o 
  -1   3  13     2168.88     2137.86     28.93 o 
   0   3  13     1170.86     1244.29     24.67 o 
   1   3  13     1416.09     1401.75     29.48 o 
   2   3  13     1351.28     1293.93     25.39 o 
   3   3  13     1260.48     1200.30     24.29 o 
   4   3  13      200.66      182.84      9.28 o 
   5   3  13      490.39      472.45     14.52 o 
   6   3  13      259.31      250.22     13.38 o 
   7   3  13      128.96      127.44     10.62 o 
   8   3  13      476.68      548.19     36.83 o 
   9   3  13      898.86      904.97     27.60 o 
  10   3  13       84.38       98.39     11.66 o 
 -11   4  13      520.75      544.88     23.80 o 
 -10   4  13      546.98      539.34     22.19 o 
  -9   4  13      114.03      134.52     12.36 o 
  -8   4  13        2.50       -1.79      5.76 o 
  -7   4  13      195.90      199.81     13.36 o 
  -6   4  13        6.49       10.09      5.79 o 
  -5   4  13      184.87      165.47     26.36 o 
  -4   4  13     3313.89     3202.46     55.88 o 
  -3   4  13      529.17      520.81     15.17 o 
  -2   4  13      179.18      177.53      8.27 o 
  -1   4  13     1292.29     1369.07     22.91 o 
   0   4  13        7.23       11.29      5.58 o 
   1   4  13       77.36       85.14      7.09 o 
   2   4  13        1.88        6.88      4.41 o 
   3   4  13      213.78      222.96     10.73 o 
   4   4  13      575.77      562.52     16.06 o 
   5   4  13     1264.93     1246.26     45.27 o 
   6   4  13      688.24      761.15     24.48 o 
   7   4  13       52.31       47.04      9.19 o 
   8   4  13       95.03       97.29     11.19 o 
   9   4  13       31.01       23.29     15.78 o 
 -10   5  13       44.29       52.27     10.47 o 
  -9   5  13      296.75      304.73     17.69 o 
  -8   5  13       11.81       19.34      8.63 o 
  -7   5  13      203.25      208.70     15.02 o 
  -6   5  13      133.64      138.06     12.12 o 
  -5   5  13        8.21       11.83      6.66 o 
  -4   5  13       95.20       83.08      7.55 o 
  -3   5  13       74.18       61.83      5.97 o 
  -2   5  13      224.45      228.08      9.39 o 
  -1   5  13      179.56      178.30      8.48 o 
   0   5  13        8.54        5.65      6.06 o 
   1   5  13       13.03       11.01      6.22 o 
   2   5  13     1296.28     1323.30     33.43 o 
   3   5  13     1505.55     1451.04     36.06 o 
   4   5  13      165.59      156.34     12.24 o 
   5   5  13      101.90       95.00     10.71 o 
   6   5  13      115.04      117.24     26.10 o 
   7   5  13      134.56      128.19     12.25 o 
   8   5  13       17.09       19.39      9.01 o 
  -8   6  13        4.74        9.46      8.06 o 
  -7   6  13       14.94       29.48      8.84 o 
  -6   6  13      447.56      458.13     20.75 o 
  -5   6  13      602.16      616.93     23.76 o 
  -4   6  13       55.48       50.02      8.88 o 
  -3   6  13      402.63      398.39     14.40 o 
  -2   6  13       10.93        5.84      4.38 o 
  -1   6  13      544.49      539.59     14.49 o 
   0   6  13      680.89      666.49     23.65 o 
   1   6  13        6.71        4.24      6.57 o 
   2   6  13       45.23       53.33      9.55 o 
   3   6  13     1135.16     1088.85     31.33 o 
   4   6  13       22.81       28.10     11.93 o 
   5   6  13      405.04      406.01     19.54 o 
   6   6  13      100.09       81.03     11.48 o 
   7   6  13        8.21       13.30      9.03 o 
  -6   7  13       71.36       74.55     11.42 o 
  -5   7  13        0.12        3.29     10.56 o 
  -4   7  13       78.49       72.13     10.64 o 
  -3   7  13      242.91      248.00     16.27 o 
  -2   7  13       73.99      103.66     11.66 o 
  -1   7  13      125.20      127.15     12.70 o 
   0   7  13      128.00      110.91      7.52 o 
   1   7  13       63.85       62.09     10.40 o 
   2   7  13      766.19      748.48     37.65 o 
   3   7  13      547.04      530.51     22.19 o 
   4   7  13      342.72      379.16     19.73 o 
   5   7  13        0.34        3.13      7.95 o 
  -2   8  13       21.95       17.00      7.35 o 
  -1   8  13       59.06       85.71      8.55 o 
   0   8  13      180.50      208.95     11.13 o 
 -12   0  14      500.21      520.93     30.16 o 
 -11   0  14      145.80      161.20     17.67 o 
 -10   0  14      652.35      706.27     32.43 o 
  -9   0  14      298.51      333.91     21.41 o 
  -8   0  14     1580.13     1648.06     66.37 o 
  -7   0  14      299.26      312.31     11.52 o 
  -6   0  14     1857.18     1872.10     32.09 o 
  -5   0  14       13.54       14.37      3.64 o 
  -4   0  14      804.13      769.07     22.08 o 
  -3   0  14     8167.20     7687.21    124.01 o 
  -2   0  14       54.15       54.90      6.16 o 
  -1   0  14     1327.76     1345.89     23.33 o 
   0   0  14     3377.45     3414.07     60.50 o 
   1   0  14        2.68       -1.11      3.73 o 
   2   0  14     5109.12     4935.12     83.28 o 
   3   0  14      439.60      446.61     15.44 o 
   4   0  14     1929.72     1810.97     37.52 o 
   5   0  14      872.75      882.25     23.41 o 
   6   0  14        4.99       10.80      5.72 o 
   7   0  14     1939.79     1942.09     41.60 o 
   8   0  14      435.74      420.92     23.13 o 
   9   0  14     3141.24     3141.83     83.59 o 
  10   0  14        0.62        7.64     10.96 o 
 -12   1  14      143.78      143.69     12.63 o 
 -11   1  14        3.50        3.87      6.28 o 
 -10   1  14        2.64        4.43      4.97 o 
  -9   1  14      121.41      127.74      8.65 o 
  -8   1  14        7.63        6.50      4.35 o 
  -7   1  14      673.23      689.62     14.81 o 
  -6   1  14     2226.10     2203.41     28.13 o 
  -5   1  14      565.41      557.42     11.16 o 
  -4   1  14      283.12      292.73      7.89 o 
  -3   1  14      432.30      437.33      9.30 o 
  -2   1  14        0.66        4.55      3.19 o 
  -1   1  14     3428.40     3416.07     34.38 o 
   0   1  14     6768.74     6879.88     69.06 o 
   1   1  14      844.45      839.72     15.30 o 
   2   1  14       13.08        9.21      3.27 o 
   3   1  14      109.84       95.54      7.17 o 
   4   1  14      142.11      141.14      6.57 o 
   5   1  14      649.64      678.58     16.90 o 
   6   1  14      839.19      877.06     22.01 o 
   7   1  14      442.30      450.12     14.15 o 
   8   1  14        0.37       20.49     15.28 o 
   9   1  14      207.50      222.33     14.21 o 
  10   1  14      144.26      133.38     17.85 o 
 -11   2  14        3.28       -2.45      6.71 o 
 -10   2  14        6.62        2.38      5.22 o 
  -9   2  14       48.14       58.21      6.63 o 
  -8   2  14       75.57       69.11      6.64 o 
  -7   2  14      211.77      202.22     12.45 o 
  -6   2  14      928.43      906.59     20.30 o 
  -5   2  14      548.66      555.12     15.24 o 
  -4   2  14      834.09      795.49     15.98 o 
  -3   2  14      302.29      311.52     10.71 o 
  -2   2  14       46.29       55.58      4.32 o 
  -1   2  14       95.11       94.24      8.19 o 
   0   2  14      530.90      515.85     19.33 o 
   1   2  14      119.62      132.60      8.52 o 
   2   2  14       10.59       12.47      7.32 o 
   3   2  14     2305.29     2261.01     37.77 o 
   4   2  14        0.35       -4.03      4.85 o 
   5   2  14       39.08       26.84      5.19 o 
   6   2  14      372.57      343.22     12.51 o 
   7   2  14      202.69      191.90     13.59 o 
   8   2  14      203.61      198.69     12.96 o 
   9   2  14      125.34      120.08     12.01 o 
  10   2  14      140.15      139.17     13.09 o 
 -11   3  14        2.04        0.84      6.90 o 
 -10   3  14        0.71        8.75      7.24 o 
  -9   3  14       11.77        2.95      9.16 o 
  -8   3  14      102.67      104.46     11.66 o 
  -7   3  14       17.59       18.41      8.40 o 
  -6   3  14      555.28      549.31     19.71 o 
  -5   3  14      125.02      110.60      7.52 o 
  -4   3  14       44.69       44.57      5.75 o 
  -3   3  14       29.48       28.85      5.82 o 
  -2   3  14      139.81      142.30      6.42 o 
  -1   3  14      139.86      137.53      7.45 o 
   0   3  14      243.98      264.41      9.28 o 
   1   3  14     1278.25     1233.60     27.95 o 
   2   3  14      800.11      757.25     18.94 o 
   3   3  14      320.15      292.45     16.13 o 
   4   3  14      192.84      178.99      9.40 o 
   5   3  14       24.93       22.60      5.44 o 
   6   3  14       16.42        9.33      6.51 o 
   7   3  14      240.66      200.12     13.32 o 
   8   3  14        2.05        0.90      7.30 o 
   9   3  14       62.05       52.45     10.03 o 
 -10   4  14        4.92       -2.19      6.82 o 
  -9   4  14      267.45      269.36     16.04 o 
  -8   4  14      606.80      639.73     23.50 o 
  -7   4  14      223.68      219.10     18.20 o 
  -6   4  14      284.73      283.95     15.19 o 
  -5   4  14       98.66       78.83      8.09 o 
  -4   4  14      145.15      171.41      9.53 o 
  -3   4  14     2287.64     2314.54     39.32 o 
  -2   4  14      745.18      765.44     16.50 o 
  -1   4  14      837.77      806.89     16.71 o 
   0   4  14      169.34      166.42     11.32 o 
   1   4  14      435.72      441.29     14.64 o 
   2   4  14       84.62       90.28     12.94 o 
   3   4  14     2419.99     2401.68     41.30 o 
   4   4  14      449.56      473.20     15.27 o 
   5   4  14      262.44      262.35     14.59 o 
   6   4  14      475.59      442.81     18.97 o 
   7   4  14      484.84      499.58     20.35 o 
   8   4  14       89.87       74.06     10.73 o 
   9   4  14      300.37      348.09     18.42 o 
  -9   5  14       67.00       67.53     11.09 o 
  -8   5  14        1.65        3.69      8.66 o 
  -7   5  14       63.72       82.68     10.70 o 
  -6   5  14      540.93      596.49     72.65 o 
  -5   5  14      380.10      374.62     26.19 o 
  -4   5  14       97.99      107.69      8.56 o 
  -3   5  14      292.55      281.20     12.13 o 
  -2   5  14       11.29        6.94      4.43 o 
  -1   5  14      854.93      862.28     18.17 o 
   0   5  14     1403.96     1472.99     56.48 o 
   1   5  14       56.00       63.24      9.26 o 
   2   5  14        0.98       -2.50      6.31 o 
   3   5  14       35.57       30.95      8.72 o 
   4   5  14      149.50      147.83     12.54 o 
   5   5  14      580.87      606.28     41.65 o 
   6   5  14      417.19      396.51     19.02 o 
   7   5  14      204.31      229.22     15.55 o 
  -8   6  14      195.99      231.85     19.71 o 
  -7   6  14      281.11      278.18     17.20 o 
  -6   6  14      117.21       98.28     20.27 o 
  -5   6  14      151.43      137.98     13.13 o 
  -4   6  14      671.21      690.74     43.08 o 
  -3   6  14      227.00      250.82     12.20 o 
  -2   6  14      328.55      328.36     19.95 o 
  -1   6  14       33.43       25.17      5.42 o 
   0   6  14        0.10        5.01      5.41 o 
   1   6  14      976.90      959.61     48.24 o 
   2   6  14      755.67      715.16     24.61 o 
   3   6  14      513.09      541.70     22.00 o 
   4   6  14      273.48      291.25     17.15 o 
   5   6  14       65.23       64.49     10.63 o 
   6   6  14       39.81       36.70     16.50 o 
  -5   7  14       58.88       63.75     16.18 o 
  -4   7  14       32.98       18.17      8.36 o 
  -3   7  14       59.02       59.34     15.78 o 
  -2   7  14        0.94       -4.40      4.55 o 
  -1   7  14        4.58        5.52      4.95 o 
   0   7  14       73.24       90.29      8.01 o 
   1   7  14      243.56      249.43     15.94 o 
   2   7  14       27.50       40.27      9.69 o 
   3   7  14        1.31        8.56      8.46 o 
   4   7  14       16.74       27.80      9.48 o 
 -11   1  15      153.35      137.49     12.19 o 
 -10   1  15        1.33        3.69      5.20 o 
  -9   1  15       72.91       78.39      7.61 o 
  -8   1  15       42.23       36.77      5.70 o 
  -7   1  15      329.41      341.31     10.82 o 
  -6   1  15      536.47      504.69     13.41 o 
  -5   1  15        2.13       -1.87      2.83 o 
  -4   1  15     2084.31     2155.75     43.72 o 
  -3   1  15      575.46      577.04     16.96 o 
  -2   1  15     5005.14     4960.06    106.51 o 
  -1   1  15       11.42       15.06      3.77 o 
   0   1  15       77.69       73.05      6.25 o 
   1   1  15     1101.54     1133.33     26.84 o 
   2   1  15        3.20        4.18      3.96 o 
   3   1  15     1274.43     1257.41     25.01 o 
   4   1  15      304.73      298.44     11.33 o 
   5   1  15      754.27      691.71     17.55 o 
   6   1  15      316.62      340.65     12.72 o 
   7   1  15      440.10      431.73     14.59 o 
   8   1  15      405.20      444.11     23.36 o 
   9   1  15       24.10       32.84      9.03 o 
  10   1  15      296.08      401.62     26.65 o 
 -11   2  15      470.02      469.78     21.17 o 
 -10   2  15      286.68      292.52     17.11 o 
  -9   2  15      173.08      172.78     12.53 o 
  -8   2  15       20.10       15.67      6.80 o 
  -7   2  15       45.29       49.72     10.32 o 
  -6   2  15     2612.46     2586.14     54.27 o 
  -5   2  15     2077.44     2117.77     35.81 o 
  -4   2  15      746.43      783.19     17.44 o 
  -3   2  15      182.08      197.84      8.19 o 
  -2   2  15       56.46       63.56      4.68 o 
  -1   2  15     1416.18     1414.75     20.37 o 
   0   2  15      125.21      124.82      6.58 o 
   1   2  15     5196.51     5060.96     72.96 o 
   2   2  15       12.10       11.30      6.64 o 
   3   2  15      815.36      808.19     19.42 o 
   4   2  15     2653.71     2567.44     42.39 o 
   5   2  15       97.37      102.91      7.91 o 
   6   2  15      453.24      504.25     15.63 o 
   7   2  15      333.73      313.47     29.83 o 
   8   2  15       58.17       66.16      9.90 o 
   9   2  15     1107.44     1112.74     32.09 o 
 -10   3  15        8.66        5.36      6.88 o 
  -9   3  15      675.45      699.46     24.80 o 
  -8   3  15      978.05     1029.52     29.86 o 
  -7   3  15      252.04      259.97     14.78 o 
  -6   3  15       33.08       31.80      6.89 o 
  -5   3  15       10.52       17.66      6.01 o 
  -4   3  15      138.46      147.67      8.53 o 
  -3   3  15     2216.68     2259.31     55.12 o 
  -2   3  15     3214.75     3295.55     39.52 o 
  -1   3  15      194.11      184.26      7.49 o 
   0   3  15     1927.14     1900.70     29.42 o 
   1   3  15       80.31       80.39     13.41 o 
   2   3  15       81.40       78.79      7.30 o 
   3   3  15     1094.42     1036.29     39.87 o 
   4   3  15      684.20      694.32     18.44 o 
   5   3  15       17.94       26.27      5.77 o 
   6   3  15      165.06      151.42     12.04 o 
   7   3  15      222.55      262.23     15.65 o 
   8   3  15      399.14      412.18     26.60 o 
   9   3  15      119.56      106.66     12.12 o 
 -10   4  15       67.32       74.56     13.12 o 
  -9   4  15       10.79        2.65      7.87 o 
  -8   4  15      191.69      191.84     22.02 o 
  -7   4  15      119.66      118.58     11.93 o 
  -6   4  15      214.52      223.87     13.83 o 
  -5   4  15      653.18      659.98     24.37 o 
  -4   4  15       43.09       35.58      6.01 o 
  -3   4  15        6.62        5.23      4.78 o 
  -2   4  15      174.31      181.00      8.52 o 
  -1   4  15      262.33      290.62     10.28 o 
   0   4  15     1069.64     1081.84     20.87 o 
   1   4  15      190.95      172.02     10.07 o 
   2   4  15       10.40       13.76      5.40 o 
   3   4  15      308.77      273.12     13.41 o 
   4   4  15      267.95      279.23     20.82 o 
   5   4  15      703.92      643.55     28.29 o 
   6   4  15      252.40      244.26     46.40 o 
   7   4  15      547.52      558.61     36.57 o 
   8   4  15        1.09        4.23      7.98 o 
  -9   5  15        6.18       -3.80      7.21 o 
  -8   5  15        5.34        7.16      7.40 o 
  -7   5  15       91.69       94.41     11.18 o 
  -6   5  15      135.16      126.23     12.34 o 
  -5   5  15       17.01        1.86      7.09 o 
  -4   5  15       56.27       75.68      8.00 o 
  -3   5  15        1.26        0.30      4.75 o 
  -2   5  15        1.77        3.99      4.48 o 
  -1   5  15       73.51       76.89      6.64 o 
   0   5  15       16.97       27.94      6.05 o 
   1   5  15       22.74       15.92      6.92 o 
   2   5  15       24.31       14.26     10.29 o 
   3   5  15        6.01        1.17      6.84 o 
   4   5  15      309.37      292.19     16.40 o 
   5   5  15        0.03        3.34      7.57 o 
   6   5  15       35.06       49.73     16.39 o 
   7   5  15        6.73       13.79      8.90 o 
  -7   6  15       80.55       95.40     12.21 o 
  -6   6  15       41.45       45.96     14.35 o 
  -5   6  15        5.16       -2.03      7.32 o 
  -4   6  15      110.27      108.43     11.83 o 
  -3   6  15      138.02      106.59     10.48 o 
  -2   6  15       67.19       70.89      7.09 o 
  -1   6  15      338.25      359.67     12.48 o 
   0   6  15       31.99       43.84      7.66 o 
   1   6  15       44.19       37.15      9.32 o 
   2   6  15       18.33       11.29      7.77 o 
   3   6  15       46.98       42.61     10.03 o 
   4   6  15      199.72      171.16     30.15 o 
   5   6  15      458.01      467.08     21.77 o 
  -4   7  15       79.41       67.48     11.17 o 
  -3   7  15      193.54      207.42     32.08 o 
  -2   7  15       98.78      107.12     11.48 o 
  -1   7  15      109.37      112.20     10.19 o 
   0   7  15        8.58       11.62      5.87 o 
   1   7  15      273.34      284.75     20.06 o 
   2   7  15      743.32      762.85     27.09 o 
   3   7  15      446.76      431.98     30.68 o 
 -11   0  16        1.37      -13.38      8.92 o 
 -10   0  16       51.38       49.75     11.96 o 
  -9   0  16       47.68       36.22     10.96 o 
  -8   0  16     3012.49     3196.84     84.93 o 
  -7   0  16     1320.57     1322.78     32.83 o 
  -6   0  16        2.08       -4.67      4.36 o 
  -5   0  16     1943.22     1865.65     48.32 o 
  -4   0  16      403.00      398.61     16.06 o 
  -3   0  16     2009.78     1940.48     40.76 o 
  -2   0  16     2300.36     2457.39     48.09 o 
  -1   0  16     2268.26     2253.05     35.21 o 
   0   0  16        6.11       13.62      4.17 o 
   1   0  16     6657.89     6696.01    110.07 o 
   2   0  16     3332.09     3227.70     59.18 o 
   3   0  16       26.26       37.85      6.49 o 
   4   0  16       85.08       58.61      7.41 o 
   5   0  16      672.98      542.20     18.79 o 
   6   0  16        6.78       -0.97      5.95 o 
   7   0  16     2886.73     2852.37     84.69 o 
   8   0  16     1439.97     1425.20     52.74 o 
 -11   1  16       87.63       76.22     10.14 o 
 -10   1  16      271.27      301.16     13.53 o 
  -9   1  16       16.95       10.94      5.37 o 
  -8   1  16      203.36      206.88     10.26 o 
  -7   1  16      629.36      643.36     14.77 o 
  -6   1  16      242.51      244.47     12.07 o 
  -5   1  16     2183.55     2139.84     70.33 o 
  -4   1  16      952.34      907.42     24.12 o 
  -3   1  16      159.60      149.06      8.63 o 
  -2   1  16     4462.74     4497.67    107.44 o 
  -1   1  16       61.82       61.77      5.44 o 
   0   1  16       34.85       29.19      5.41 o 
   1   1  16      520.62      505.25     23.38 o 
   2   1  16     2458.70     2485.47     40.97 o 
   3   1  16       74.87       79.35      6.92 o 
   4   1  16      295.13      302.17     12.00 o 
   5   1  16     1085.78     1158.63     24.68 o 
   6   1  16        6.32       -2.41      7.06 o 
   7   1  16       93.37       96.96      8.97 o 
   8   1  16       83.83       72.10     10.55 o 
   9   1  16      108.65      138.60     13.01 o 
 -11   2  16        2.75        6.79      8.30 o 
 -10   2  16       22.54       22.07      8.08 o 
  -9   2  16       12.51       13.12      6.80 o 
  -8   2  16       12.03       15.23      7.05 o 
  -7   2  16      553.14      506.76     19.30 o 
  -6   2  16        0.13       -0.17      4.09 o 
  -5   2  16        0.53        1.79      3.69 o 
  -4   2  16        0.47       -1.50      4.82 o 
  -3   2  16       52.87       46.42      5.12 o 
  -2   2  16        2.47        9.40      3.32 o 
  -1   2  16      621.34      588.92     14.15 o 
   0   2  16      780.49      749.44     22.69 o 
   1   2  16       61.14       66.61      6.84 o 
   2   2  16      147.42      138.41      8.93 o 
   3   2  16      295.58      287.39     13.36 o 
   4   2  16      260.59      243.47     11.20 o 
   5   2  16        0.14       -0.46      4.47 o 
   6   2  16       63.61       47.03      6.93 o 
   7   2  16      305.74      280.32     16.35 o 
   8   2  16      198.50      208.05     15.75 o 
   9   2  16       33.27       39.22      9.73 o 
 -10   3  16       12.95       13.10      8.03 o 
  -9   3  16        1.71        2.47      6.63 o 
  -8   3  16        0.06        0.79      6.25 o 
  -7   3  16      474.41      493.16     26.71 o 
  -6   3  16        1.91       -3.87      5.51 o 
  -5   3  16      709.10      708.64     34.36 o 
  -4   3  16       45.59       48.83      6.24 o 
  -3   3  16      239.32      235.92     13.70 o 
  -2   3  16      644.05      668.20     13.79 o 
  -1   3  16      570.09      574.18     19.25 o 
   0   3  16      266.28      231.91     11.53 o 
   1   3  16       43.44       38.50      6.39 o 
   2   3  16      201.68      212.37     10.93 o 
   3   3  16      245.86      238.20     16.04 o 
   4   3  16       32.32       22.40      5.93 o 
   5   3  16      457.84      424.25     18.35 o 
   6   3  16       29.38       19.02      8.98 o 
   7   3  16       44.55       56.89     10.43 o 
   8   3  16      274.85      243.76     23.83 o 
  -9   4  16       57.19       58.75     10.34 o 
  -8   4  16      233.33      276.55     20.38 o 
  -7   4  16      130.41      149.91     12.66 o 
  -6   4  16        5.79        7.82      7.79 o 
  -5   4  16        2.33       -0.77      7.75 o 
  -4   4  16      224.72      219.88     11.07 o 
  -3   4  16      621.64      571.64     26.40 o 
  -2   4  16      153.39      157.67      8.27 o 
  -1   4  16       13.02        5.51      4.23 o 
   0   4  16      147.13      148.51      8.27 o 
   1   4  16      149.10      165.10     14.24 o 
   2   4  16     1016.46     1022.19     24.27 o 
   3   4  16      559.56      517.77     17.44 o 
   4   4  16       62.14       74.16      8.08 o 
   5   4  16      220.29      195.51     14.16 o 
   6   4  16      128.74      114.43     12.19 o 
   7   4  16      714.79      701.35     51.01 o 
  -8   5  16      133.92      145.66     13.63 o 
  -7   5  16      177.29      160.72     21.32 o 
  -6   5  16      383.93      371.03     18.42 o 
  -5   5  16       91.76      120.47     22.22 o 
  -4   5  16      260.94      297.02     21.36 o 
  -3   5  16       10.29        3.89      5.43 o 
  -2   5  16      272.98      290.57     11.06 o 
  -1   5  16     1422.30     1379.58     24.97 o 
   0   5  16      311.47      286.36     12.68 o 
   1   5  16      420.76      424.43     18.62 o 
   2   5  16       34.97       41.71      8.89 o 
   3   5  16       16.73        5.29      7.72 o 
   4   5  16      455.05      512.78     38.18 o 
   5   5  16      664.12      727.23     42.20 o 
   6   5  16      288.86      321.92     22.34 o 
  -6   6  16       18.68       12.49      8.39 o 
  -5   6  16      184.79      152.94     13.96 o 
  -4   6  16      363.81      380.50     32.31 o 
  -3   6  16      214.78      211.38     11.93 o 
  -2   6  16      114.98      113.71      8.32 o 
  -1   6  16       89.25       70.34      7.39 o 
   0   6  16        7.14        6.48      4.63 o 
   1   6  16      442.19      449.01     20.17 o 
   2   6  16      507.58      508.33     21.96 o 
   3   6  16      345.86      342.09     18.90 o 
   4   6  16       20.86       11.69      9.04 o 
  -3   7  16        1.04       -1.03      8.60 o 
  -2   7  16       10.17       19.10      6.15 o 
  -1   7  16       14.94       31.45      6.62 o 
   0   7  16        0.71       -6.36      5.39 o 
   1   7  16        8.29       14.97      9.70 o 
 -10   1  17      281.91      286.91     20.09 o 
  -9   1  17      262.93      264.10     15.66 o 
  -8   1  17      261.91      273.64     18.81 o 
  -7   1  17      171.62      159.87     11.88 o 
  -6   1  17      235.49      239.92     13.12 o 
  -5   1  17      294.65      278.82     12.22 o 
  -4   1  17      652.37      643.81     20.64 o 
  -3   1  17     1276.91     1294.01     26.50 o 
  -2   1  17      636.38      637.22     17.26 o 
  -1   1  17     2880.30     2965.15     40.00 o 
   0   1  17     1207.40     1232.01     24.17 o 
   1   1  17       33.73       33.74      5.49 o 
   2   1  17      642.67      686.80     17.99 o 
   3   1  17        2.46        7.13      6.18 o 
   4   1  17        1.27        6.20      4.85 o 
   5   1  17       30.12       54.57     16.27 o 
   6   1  17       43.56       49.17      7.20 o 
   7   1  17      320.34      320.41     13.90 o 
   8   1  17       32.06       28.65      9.23 o 
 -10   2  17      104.68      124.73     12.86 o 
  -9   2  17      741.80      720.54     30.27 o 
  -8   2  17      405.55      418.59     18.62 o 
  -7   2  17      289.36      315.64     20.97 o 
  -6   2  17      969.65     1012.12     35.92 o 
  -5   2  17       83.03       79.17      6.45 o 
  -4   2  17     1294.30     1309.20     27.51 o 
  -3   2  17      281.53      275.36     12.03 o 
  -2   2  17      694.49      690.33     17.45 o 
  -1   2  17     1897.60     1965.62     41.05 o 
   0   2  17      337.57      372.00     13.68 o 
   1   2  17      418.39      412.88     14.50 o 
   2   2  17      768.19      743.93     19.61 o 
   3   2  17       61.19       61.39      7.17 o 
   4   2  17     1065.37     1062.79     24.34 o 
   5   2  17     1322.01     1303.46     27.90 o 
   6   2  17     2131.84     2053.02     37.93 o 
   7   2  17       29.67       27.64      8.99 o 
   8   2  17        3.35        4.11      8.66 o 
  -9   3  17      230.76      232.41     19.36 o 
  -8   3  17      219.73      209.36     14.33 o 
  -7   3  17       60.49       65.31      9.36 o 
  -6   3  17        1.59       -3.90      5.51 o 
  -5   3  17        9.00        9.02      5.17 o 
  -4   3  17     1588.77     1708.74     31.71 o 
  -3   3  17     1553.13     1583.73     29.38 o 
  -2   3  17       46.50       47.84      5.05 o 
  -1   3  17      138.26      146.52      8.40 o 
   0   3  17       31.64       25.32      7.98 o 
   1   3  17      313.96      309.45     13.29 o 
   2   3  17     1477.49     1448.42     30.08 o 
   3   3  17     1287.20     1304.53     28.39 o 
   4   3  17       38.20       50.30      9.99 o 
   5   3  17      137.19      138.48      9.99 o 
   6   3  17       42.23       46.85     10.32 o 
   7   3  17      384.93      404.00     19.65 o 
  -9   4  17      128.09      131.70     18.46 o 
  -8   4  17       50.54       26.97      9.65 o 
  -7   4  17      610.01      629.00     23.50 o 
  -6   4  17       41.66       41.47     26.97 o 
  -5   4  17       14.91       19.93      7.54 o 
  -4   4  17      128.74      117.71      8.96 o 
  -3   4  17       39.69       56.01     10.51 o 
  -2   4  17      278.83      261.50     11.41 o 
  -1   4  17      455.73      416.52     28.11 o 
   0   4  17      716.29      755.85     23.10 o 
   1   4  17       12.15        3.99      6.70 o 
   2   4  17        1.37        0.41      5.25 o 
   3   4  17       10.28        3.88      5.59 o 
   4   4  17        7.04        8.23      6.08 o 
   5   4  17     1014.72      955.57     30.15 o 
   6   4  17      173.72      157.17     13.99 o 
   7   4  17       38.65       20.38      9.32 o 
  -7   5  17        7.17      -10.27      7.27 o 
  -6   5  17       42.27       38.35      9.32 o 
  -5   5  17        0.44       -5.02      6.85 o 
  -4   5  17      171.21      170.17     13.44 o 
  -3   5  17        1.03       -5.44      5.36 o 
  -2   5  17       63.39       66.48      7.03 o 
  -1   5  17        3.21        6.79      4.87 o 
   0   5  17      302.10      287.19     10.20 o 
   1   5  17      136.28      135.77     12.40 o 
   2   5  17        5.36        2.26      7.27 o 
   3   5  17        0.43        9.01      8.05 o 
   4   5  17        5.42       -3.20      7.40 o 
   5   5  17       76.41       66.81     11.35 o 
  -5   6  17      132.21      105.89     21.23 o 
  -4   6  17        0.33       11.23      8.05 o 
  -3   6  17       37.29       35.84      9.26 o 
  -2   6  17       72.12       84.95      7.94 o 
  -1   6  17      238.53      270.01     11.95 o 
   0   6  17       79.87       92.76      8.09 o 
   1   6  17      146.55      143.75     10.80 o 
   2   6  17        5.03        6.50      8.52 o 
   3   6  17      104.01      105.33     24.47 o 
 -10   0  18        7.50        8.63      9.91 o 
  -9   0  18     1778.47     1796.41     58.58 o 
  -8   0  18      208.28      172.41     17.09 o 
  -7   0  18      523.11      481.09     19.37 o 
  -6   0  18       23.02       25.69      8.25 o 
  -5   0  18      184.50      153.58     11.26 o 
  -4   0  18     3204.41     3163.05     61.05 o 
  -3   0  18       12.88       11.82      5.80 o 
  -2   0  18       12.46        8.22      8.05 o 
  -1   0  18       53.35       54.47     12.01 o 
   0   0  18        1.41       -0.06      7.29 o 
   1   0  18     2563.62     2504.72     74.24 o 
   2   0  18      444.08      399.96     23.97 o 
   3   0  18     1561.78     1586.65     54.09 o 
   4   0  18        9.25       18.95      9.45 o 
   5   0  18       81.03       61.00     12.71 o 
   6   0  18     2510.74     2485.04     76.63 o 
   7   0  18      256.77      293.61     23.97 o 
   8   0  18     1108.42     1092.59     46.26 o 
 -10   1  18       22.90        6.30     11.20 o 
  -9   1  18        3.03        0.35      8.75 o 
  -8   1  18       35.53       32.37     11.37 o 
  -7   1  18      369.56      345.09     16.78 o 
  -6   1  18      970.42      964.78     23.52 o 
  -5   1  18     1533.93     1444.52     30.14 o 
  -4   1  18       30.58       26.69      5.72 o 
  -3   1  18      134.56      151.42     14.49 o 
  -2   1  18      124.15      114.34     10.41 o 
  -1   1  18       47.89       52.43      5.67 o 
   0   1  18     1590.39     1628.68     29.55 o 
   1   1  18      330.91      349.56     12.87 o 
   2   1  18       50.46       41.69      6.09 o 
   3   1  18      419.33      457.61     15.24 o 
   4   1  18       22.51       43.26      6.70 o 
   5   1  18      477.12      446.67     32.96 o 
   6   1  18      170.89      196.48     11.26 o 
   7   1  18      128.09      145.50     10.33 o 
   8   1  18      205.79      186.34     21.70 o 
  -9   2  18       76.28       64.31      9.94 o 
  -8   2  18       81.82       86.97     10.58 o 
  -7   2  18      379.69      301.32     22.51 o 
  -6   2  18        1.15        8.11      6.58 o 
  -5   2  18       71.77       66.64      7.79 o 
  -4   2  18       15.78       20.10      5.63 o 
  -3   2  18     1341.02     1235.79     62.58 o 
  -2   2  18      113.95       97.68      6.86 o 
  -1   2  18      505.59      496.79     16.00 o 
   0   2  18      732.88      734.24     17.02 o 
   1   2  18       21.84       17.28      5.88 o 
   2   2  18       11.20       16.69      5.81 o 
   3   2  18     1034.08      943.06     23.26 o 
   4   2  18      929.45      884.89     24.48 o 
   5   2  18       28.75       24.52      6.77 o 
   6   2  18       36.27       31.56      7.19 o 
   7   2  18      147.98      148.17     17.21 o 
  -9   3  18       27.82       16.64     15.83 o 
  -8   3  18       45.80       38.46      9.05 o 
  -7   3  18       78.69       83.13     10.36 o 
  -6   3  18        9.85       11.76      6.77 o 
  -5   3  18      267.99      288.90     12.46 o 
  -4   3  18      257.47      237.06     25.52 o 
  -3   3  18       29.60       27.82      6.72 o 
  -2   3  18      104.18       89.09      8.07 o 
  -1   3  18      104.41       91.89      8.06 o 
   0   3  18       21.35       25.72      4.78 o 
   1   3  18       55.97       56.31      7.82 o 
   2   3  18        0.19       -2.11      4.79 o 
   3   3  18      227.47      239.06     13.30 o 
   4   3  18        0.67       -4.55      5.56 o 
   5   3  18      304.24      288.70     13.92 o 
   6   3  18       13.80       28.29     10.67 o 
   7   3  18       81.09       79.51     11.86 o 
  -8   4  18       96.04      103.38     12.10 o 
  -7   4  18       22.22       16.33      8.09 o 
  -6   4  18      121.96      111.57     11.74 o 
  -5   4  18      121.14      122.27     13.08 o 
  -4   4  18      836.23      940.36     22.86 o 
  -3   4  18      534.42      583.50     17.54 o 
  -2   4  18      231.30      237.59     10.24 o 
  -1   4  18      121.25      116.55      7.26 o 
   0   4  18      136.66      145.41      9.26 o 
   1   4  18      809.18      797.87     27.46 o 
   2   4  18      177.53      168.94     11.07 o 
   3   4  18     1030.89     1008.44     34.42 o 
   4   4  18       20.52        6.65      6.45 o 
   5   4  18        0.12       -9.64      7.57 o 
   6   4  18      308.27      299.29     18.15 o 
  -6   5  18      243.00      268.44     17.20 o 
  -5   5  18      311.32      328.11     18.41 o 
  -4   5  18        6.98        4.09      6.10 o 
  -3   5  18       52.67       62.16      8.24 o 
  -2   5  18      134.26      140.70      8.95 o 
  -1   5  18      301.96      329.25     12.44 o 
   0   5  18      432.32      465.68     14.54 o 
   1   5  18      424.12      407.89     15.96 o 
   2   5  18        0.24       -0.67      7.65 o 
   3   5  18      195.63      201.21     22.78 o 
   4   5  18      389.84      409.28     34.79 o 
  -4   6  18       35.52       36.19      9.85 o 
  -3   6  18      312.16      350.35     20.40 o 
  -2   6  18      193.57      190.41     11.45 o 
  -1   6  18       82.88       80.86      8.17 o 
   0   6  18      335.06      326.72     15.52 o 
   1   6  18      134.12      121.49     10.86 o 
  -9   1  19        1.69        5.37     10.15 o 
  -8   1  19      183.02      183.72     18.49 o 
  -7   1  19      124.98      116.69     22.69 o 
  -6   1  19      363.60      319.33     13.87 o 
  -5   1  19      533.55      506.27     25.13 o 
  -4   1  19      288.50      274.61     17.36 o 
  -3   1  19       52.90       38.24      6.68 o 
  -2   1  19      409.70      417.80     14.61 o 
  -1   1  19       46.49       47.00      5.60 o 
   0   1  19      291.44      310.01     10.55 o 
   1   1  19      138.91      165.26      9.66 o 
   2   1  19      402.91      431.97     20.57 o 
   3   1  19       99.36       83.41      7.96 o 
   4   1  19      287.95      261.62     12.51 o 
   5   1  19      517.79      429.22     19.95 o 
   6   1  19       19.30        9.69      7.64 o 
   7   1  19     1103.16     1067.21     32.67 o 
  -9   2  19       30.12       14.00     11.02 o 
  -8   2  19      235.12      226.24     20.94 o 
  -7   2  19      156.20      143.94     17.26 o 
  -6   2  19      213.87      235.03     14.92 o 
  -5   2  19      676.02      722.83     20.59 o 
  -4   2  19       56.56       48.81      7.08 o 
  -3   2  19       15.85        9.22      5.57 o 
  -2   2  19      317.70      319.04     24.68 o 
  -1   2  19     1042.80     1088.76     21.26 o 
   0   2  19      552.29      551.56     14.51 o 
   1   2  19      196.47      203.51     12.55 o 
   2   2  19        5.37        9.52      5.67 o 
   3   2  19      847.81      886.34     22.92 o 
   4   2  19     1124.85     1177.17     27.29 o 
   5   2  19      847.50      842.84     22.74 o 
   6   2  19       40.11       31.57      7.53 o 
  -8   3  19      404.16      446.77     25.90 o 
  -7   3  19      131.14      111.69     17.21 o 
  -6   3  19      151.53      124.11     17.26 o 
  -5   3  19      687.45      758.18     25.28 o 
  -4   3  19        3.93        3.53      6.63 o 
  -3   3  19      612.50      601.92     18.80 o 
  -2   3  19     1167.02     1115.46     29.57 o 
  -1   3  19      612.77      596.31     22.91 o 
   0   3  19      261.74      267.79     17.32 o 
   1   3  19      342.75      363.78     15.16 o 
   2   3  19      264.54      313.47     14.68 o 
   3   3  19      208.19      180.10     14.16 o 
   4   3  19       40.53       18.74      6.89 o 
   5   3  19       19.55       23.32      7.34 o 
   6   3  19      169.60      167.14     14.57 o 
  -7   4  19        3.56        1.50      7.36 o 
  -6   4  19      197.87      175.23     23.18 o 
  -5   4  19      100.22      112.49     20.70 o 
  -4   4  19        1.37        8.19      6.03 o 
  -3   4  19      411.30      360.62     17.88 o 
  -2   4  19      874.77      878.87     22.89 o 
  -1   4  19      178.98      165.77     11.56 o 
   0   4  19        3.74       -0.11      5.32 o 
   1   4  19      255.65      254.77     20.30 o 
   2   4  19      301.80      254.69     13.69 o 
   3   4  19      178.32      162.69     24.00 o 
   4   4  19      858.27      808.50     23.42 o 
   5   4  19      240.58      258.54     17.34 o 
  -5   5  19        5.11        0.39      7.48 o 
  -4   5  19       24.53       20.58      8.55 o 
  -3   5  19      418.17      420.18     17.05 o 
  -2   5  19      210.22      224.01     10.99 o 
  -1   5  19       18.74       25.70      6.40 o 
   0   5  19       32.13       32.30      7.88 o 
   1   5  19       32.35       42.60     12.04 o 
   2   5  19       85.68       78.91     11.90 o 
   3   5  19        0.27        6.57      8.60 o 
  -8   0  20       21.83       14.11     12.42 o 
  -7   0  20      292.32      306.61     25.31 o 
  -6   0  20        3.53        9.04      9.97 o 
  -5   0  20      834.57      832.95     40.37 o 
  -4   0  20     1211.59     1237.93     49.82 o 
  -3   0  20       23.85       25.25     11.20 o 
  -2   0  20        8.85        6.47      9.45 o 
  -1   0  20      109.26      120.49     15.81 o 
   0   0  20        1.40       -0.87      8.11 o 
   1   0  20     4477.08     4174.68    113.23 o 
   2   0  20     1746.66     1799.49     60.80 o 
   3   0  20     1571.33     1493.71     53.62 o 
   4   0  20      184.52      127.79     16.51 o 
   5   0  20        4.57       12.36     11.08 o 
   6   0  20      189.91      159.92     19.13 o 
  -8   1  20      220.61      193.98     19.36 o 
  -7   1  20      440.41      419.14     25.09 o 
  -6   1  20      309.74      303.97     13.85 o 
  -5   1  20       45.79       22.94      8.48 o 
  -4   1  20       69.16       59.86      7.53 o 
  -3   1  20       86.15       84.29      8.21 o 
  -2   1  20       41.90       52.97      8.05 o 
  -1   1  20      837.32      890.52     23.60 o 
   0   1  20        9.27       14.60     11.63 o 
   1   1  20       12.07       19.47      7.85 o 
   2   1  20       95.69      116.22     13.79 o 
   3   1  20       49.79       43.77      9.28 o 
   4   1  20      826.17      825.22     27.23 o 
   5   1  20      394.55      401.75     19.18 o 
   6   1  20      220.87      249.70     16.78 o 
  -8   2  20       67.13       57.85     14.23 o 
  -7   2  20       75.70       53.19     13.71 o 
  -6   2  20       81.76       75.35     10.60 o 
  -5   2  20       35.58       37.26      7.09 o 
  -4   2  20       17.93       17.54      6.44 o 
  -3   2  20      295.59      305.50     26.99 o 
  -2   2  20        2.26       -0.91      4.97 o 
  -1   2  20       18.03       22.33      6.13 o 
   0   2  20        3.36        3.91      4.50 o 
   1   2  20       18.60        1.20      5.94 o 
   2   2  20      488.87      460.82     16.31 o 
   3   2  20        4.64        1.46      5.69 o 
   4   2  20        9.10        5.41      6.38 o 
   5   2  20      105.18      110.02      9.89 o 
  -7   3  20       39.25       24.73     13.18 o 
  -6   3  20      359.92      329.54     25.31 o 
  -5   3  20        2.08        1.47      7.08 o 
  -4   3  20      205.36      202.57     14.00 o 
  -3   3  20      149.61      150.09     14.90 o 
  -2   3  20      287.26      272.21     11.31 o 
  -1   3  20       34.08       32.30      6.48 o 
   0   3  20        0.21       -6.76      4.51 o 
   1   3  20       11.59       10.66      6.55 o 
   2   3  20      503.74      480.10     21.34 o 
   3   3  20       77.99       72.97      9.25 o 
   4   3  20      236.00      237.92     13.51 o 
   5   3  20       40.24       41.93      8.67 o 
  -6   4  20       58.22       66.60     16.21 o 
  -5   4  20       27.93       22.34     13.18 o 
  -4   4  20      317.72      372.58     21.58 o 
  -3   4  20      858.26      930.17     29.48 o 
  -2   4  20      273.35      242.37     12.73 o 
  -1   4  20       77.33       62.07      7.93 o 
   0   4  20      287.81      248.80     18.19 o 
   1   4  20      294.04      284.31     17.98 o 
   2   4  20       75.88       94.24     10.21 o 
   3   4  20      286.77      286.77     14.84 o 
  -3   5  20        8.56       -2.55      8.22 o 
  -2   5  20      308.49      315.48     15.11 o 
  -1   5  20      484.52      511.97     18.58 o 
   0   5  20      279.99      289.86     17.43 o 
   1   5  20       47.12       35.36      7.19 o 
  -7   1  21        2.14       -5.01     12.92 o 
  -6   1  21        5.63        0.02      7.31 o 
  -5   1  21       91.38       84.36     11.43 o 
  -4   1  21       69.71       75.33     11.64 o 
  -3   1  21      324.94      335.65     18.17 o 
  -2   1  21        1.54       -3.35     10.15 o 
  -1   1  21        7.24       16.82     10.91 o 
   0   1  21      316.67      324.53     17.75 o 
   1   1  21      260.75      256.83     22.95 o 
   2   1  21      109.43      105.33     11.38 o 
   3   1  21       76.02       85.12     10.91 o 
   4   1  21        8.21       20.89      8.29 o 
   5   1  21      121.26      132.22     13.32 o 
  -7   2  21      571.49      604.46     33.77 o 
  -6   2  21      287.30      308.95     17.88 o 
  -5   2  21      187.87      203.83     12.31 o 
  -4   2  21      551.92      562.52     18.86 o 
  -3   2  21      135.92      116.69      9.54 o 
  -2   2  21      509.29      519.91     17.50 o 
  -1   2  21      364.79      341.27     16.20 o 
   0   2  21     1388.81     1404.21     25.58 o 
   1   2  21       23.17       20.24      5.20 o 
   2   2  21       70.17       73.80      8.76 o 
   3   2  21     1859.60     1811.16     43.83 o 
   4   2  21       14.63       10.57      6.98 o 
  -6   3  21      157.78      148.84     19.19 o 
  -5   3  21      115.13      100.92     11.32 o 
  -4   3  21       44.48       66.60     10.41 o 
  -3   3  21      434.89      453.42     27.72 o 
  -2   3  21      173.91      166.95     11.34 o 
  -1   3  21       58.17       69.36     13.93 o 
   0   3  21       86.20       98.08     10.53 o 
   1   3  21      133.59      140.17     10.62 o 
   2   3  21      317.24      308.03     15.31 o 
   3   3  21      338.67      397.97     17.31 o 
  -4   4  21       48.52       37.44      9.49 o 
  -3   4  21      110.89       88.58     11.40 o 
  -2   4  21        1.19       -1.60      6.31 o 
  -1   4  21      298.79      268.15     17.67 o 
   0   4  21      228.36      214.16     11.60 o 
   1   4  21      333.38      305.34     11.67 o 
   2   4  21      162.16      171.90     12.66 o 
  -6   0  22      353.06      335.08     28.46 o 
  -5   0  22      915.19     1040.68     48.30 o 
  -4   0  22       20.40       27.47     13.18 o 
  -3   0  22      199.87      210.37     21.52 o 
  -2   0  22      119.91      110.81     16.91 o 
  -1   0  22       79.06       63.57     14.52 o 
   0   0  22     1534.22     1596.71     58.23 o 
   1   0  22     1077.87     1082.15     45.62 o 
   2   0  22      427.34      455.24     28.64 o 
   3   0  22      120.40      157.35     19.65 o 
   4   0  22      144.51      128.60     18.20 o 
  -6   1  22      138.65      143.32     14.51 o 
  -5   1  22      292.40      291.52     36.86 o 
  -4   1  22        5.81        1.66     10.67 o 
  -3   1  22      440.50      482.36     22.07 o 
  -2   1  22       84.02       89.55     11.32 o 
  -1   1  22      268.39      275.60     16.71 o 
   0   1  22       10.69        4.79      9.24 o 
   1   1  22      229.94      213.24     14.98 o 
   2   1  22      184.82      157.17     14.52 o 
   3   1  22      540.15      526.10     27.59 o 
  -5   2  22        3.72        5.57      6.50 o 
  -4   2  22        1.11        2.73      6.36 o 
  -3   2  22       42.28       31.33      8.20 o 
  -2   2  22      276.74      262.70     13.53 o 
  -1   2  22       35.92       35.55      6.47 o 
   0   2  22      152.36      151.61      9.05 o 
   1   2  22      211.80      232.89     23.83 o 
   2   2  22        4.93       18.10      8.88 o 
   3   2  22       82.83       83.38     12.21 o 
  -4   3  22        0.01       -0.67      7.50 o 
  -3   3  22      137.11      124.20     10.84 o 
  -2   3  22       54.69       34.71      7.96 o 
  -1   3  22      493.09      459.84     14.77 o 
   0   3  22       33.08       29.67      6.68 o 
   1   3  22       19.11       22.87      6.72 o 
  -4   1  23      379.66      434.45     21.77 o 
  -3   1  23       10.73        2.42      8.30 o 
  -2   1  23       19.06       32.77     11.58 o 
  -1   1  23      224.86      208.31     15.60 o 
   0   1  23        9.89       16.47      8.81 o 
   1   1  23     1187.97     1219.73     35.93 o 
   2   1  23       19.27       22.14      8.89 o 
  -3   2  23        9.60        2.33      8.15 o 
  -2   2  23      805.95      832.76     30.12 o 
  -1   2  23      850.36      896.80     33.48 o 
   0   2  23      207.57      207.16     15.84 o 
   1   2  23      136.01      165.79     15.10 o 
                                                 
